# Supplementary material for: Florigen and Florigen‐Like Genes Regulate Temperature‐Responsive Flowering in Tomato
Source: Adv Sci (Weinh). 2025 Jul 24;12(39):e06711. doi: 10.1002/advs.202506711 (PMC12533152; doi:10.1002/advs.202506711)
Supplement: Supplementary file 2 — Supplemental Tables [file ADVS-12-e06711-s002.xlsx]

## Sheet: Table S1
Table S1. Differentially expressed genes between PP_26°C_SD and PP_32°C_SD in shoot apical meristems.
Gene	PP_26°C_SD	PP_32°C_SD	Fold Change(PP_32°C_SD/ PP_26°C_SD)	p-value
Solyc01g005000	10.8919	6.51255	0.598293	1.4517e-14
Solyc01g005060	9.8427	15.3069	1.55459	1.94417e-07
Solyc01g005440	100.815	52.5831	0.521625	3.25979e-87
Solyc01g005470	11.1952	4.44568	0.397645	3.0772e-18
Solyc01g005800	3.00634	5.27366	1.75168	1.70014e-08
Solyc01g006080	1.07868	2.5122	2.31676	0.00205859
Solyc01g006090	12.0619	19.3771	1.60597	2.1918e-10
Solyc01g006200	4.27787	7.23898	1.69058	8.49692e-06
Solyc01g006330	5.22142	2.83307	0.543461	1.14999e-07
Solyc01g006390	168.525	30.6893	0.182154	0
Solyc01g006400	638.64	281.041	0.44007	2.17994e-269
Solyc01g006430	274.213	180.669	0.658877	9.14039e-71
Solyc01g006580	2.78343	0.00773724	0.00634962	2.84382e-11
Solyc01g006650	2.86881	5.27504	1.83584	3.49307e-09
Solyc01g006730	0.970688	1.95227	2.00091	6.59518e-05
Solyc01g007070	1.46068	2.58446	1.76413	4.2204e-06
Solyc01g007080	1.00488	5.83086	5.75525	1.86206e-40
Solyc01g007190	2.32459	3.88685	1.66918	0.00200985
Solyc01g007260	1.91263	3.00406	1.56767	0.000186995
Solyc01g007870	44.9105	72.4689	1.61349	7.67414e-19
Solyc01g007890	2.6699	5.31995	1.98886	1.5607e-06
Solyc01g008220	5.52431	9.53182	1.72412	9.33333e-05
Solyc01g008850	16.9928	28.114	1.65408	2.64868e-24
Solyc01g008910	13.7469	7.88478	0.573879	2.14796e-24
Solyc01g009070	21.8365	14.5165	0.664932	1.10205e-26
Solyc01g009160	1.78862	8.6886	4.83627	3.06257e-39
Solyc01g009245	1.09207	2.78366	2.53491	0.000677609
Solyc01g009860	25.8709	14.5465	0.562441	2.22499e-25
Solyc01g009900	7.06985	12.5638	1.77599	2.76474e-05
Solyc01g010060	0	1.92195	193.195	3.76487e-10
Solyc01g010150	48.172	25.0464	0.520036	6.93334e-89
Solyc01g010480	3.6542	1.16546	0.320796	1.28407e-19
Solyc01g010700	2.54408	4.3588	1.71052	2.77181e-06
Solyc01g010990	7.1062	11.134	1.56601	8.45389e-09
Solyc01g011105	6.62413	3.43914	0.519909	0.0016611
Solyc01g011490	5.62238	10.7913	1.91771	1.49361e-05
Solyc01g011510	5.2508	8.56058	1.62914	2.02937e-08
Solyc01g013883	14.8543	3.9368	0.265523	1.12593e-19
Solyc01g014105	8.5428	13.1061	1.53355	6.84772e-11
Solyc01g014250	54.6826	19.8639	0.363375	9.12455e-54
Solyc01g014275	32.7039	65.0697	1.98936	1.40712e-74
Solyc01g014373	1.0949	2.38837	2.17067	7.92834e-06
Solyc01g020495	0.659862	1.33731	2.01132	1.24402e-05
Solyc01g044365	0.554834	1.99873	3.55631	2.32739e-05
Solyc01g044558	10.6564	17.7714	1.66705	3.82663e-09
Solyc01g056850	110.245	48.9242	0.443826	1.85552e-273
Solyc01g057770	44.1172	77.031	1.74588	9.28076e-75
Solyc01g057853	14.6265	23.657	1.61699	0.00153491
Solyc01g058260	51.2093	28.0138	0.547133	5.51747e-74
Solyc01g059940	0.673281	1.78003	2.61976	8.43992e-05
Solyc01g060490	2.77005	5.77938	2.08248	2.93832e-05
Solyc01g065540	42.8009	24.6969	0.577117	1.29065e-77
Solyc01g066430	14.6352	39.9632	2.72944	2.91997e-67
Solyc01g066450	2.30727	5.11676	2.21241	4.69941e-08
Solyc01g066500	0.339821	1.02399	2.95577	0.0046196
Solyc01g066510	1.90564	2.92803	1.53371	9.7567e-05
Solyc01g066570	4.04869	9.46535	2.33458	2.91619e-13
Solyc01g066880	4.87896	8.57185	1.75535	2.3785e-08
Solyc01g066910	110.824	44.7147	0.403527	1.639e-98
Solyc01g067000	7.39855	11.4217	1.54305	7.22949e-07
Solyc01g067030	5.73037	8.643	1.50739	1.01648e-05
Solyc01g067280	11.0591	7.23666	0.654675	1.73738e-06
Solyc01g067540	9.6136	0.0463043	0.00585065	1.57888e-24
Solyc01g067660	9.4849	4.25611	0.449305	4.41732e-35
Solyc01g067930	7.53987	13.4824	1.7871	1.1266e-12
Solyc01g068250	3.20406	5.09733	1.58906	0.000937787
Solyc01g068320	0.425933	1.05172	2.4355	0.000363985
Solyc01g068560	50.4934	11.891	0.235647	9.24093e-145
Solyc01g073700	1.14017	1.90323	1.66344	0.00953996
Solyc01g073950	21.7242	33.8239	1.55671	6.09649e-29
Solyc01g079150	2.39405	1.1233	0.471413	3.79026e-10
Solyc01g079600	12.391	19.8315	1.59999	4.82295e-20
Solyc01g079660	0.0715254	2.04057	25.1525	6.37792e-15
Solyc01g079940	2.03474	3.21054	1.57504	0.00185733
Solyc01g080020	92.7969	36.4995	0.393392	2.35524e-159
Solyc01g080210	3.02316	6.27663	2.07263	2.11151e-11
Solyc01g080500	51.3494	117.378	2.28561	1.3568e-171
Solyc01g080790	4.98573	7.77833	1.559	0.00160961
Solyc01g080830	11.7163	7.69235	0.656843	2.68729e-06
Solyc01g080900	3.12901	1.22946	0.394856	3.20957e-12
Solyc01g080910	43.0262	27.0647	0.629115	2.4013e-34
Solyc01g080960	1.8557	0.182529	0.103194	4.02912e-12
Solyc01g081040	2.36548	1.02153	0.434238	2.17573e-05
Solyc01g081060	5.87853	1.28381	0.219716	3.95139e-34
Solyc01g081190	5.81832	10.5066	1.80439	5.41526e-09
Solyc01g081340	6.7366	14.8847	2.20774	1.53672e-21
Solyc01g086640	4.03361	9.02766	2.23505	6.06751e-26
Solyc01g086960	52.341	104.452	1.99542	7.14566e-88
Solyc01g087020	0.731879	2.41905	3.27418	6.65857e-05
Solyc01g087450	0.990944	0.416322	0.42592	1.75338e-06
Solyc01g087525	0.102751	2.57537	22.9299	1.54369e-17
Solyc01g087580	0.714768	3.1024	4.29434	0.000177953
Solyc01g087750	9.41196	5.94586	0.632126	1.37711e-09
Solyc01g087760	9.22548	5.19731	0.563837	0.00672183
Solyc01g087800	0.796537	0.439525	0.557352	0.00861924
Solyc01g087890	36.0185	20.3472	0.56503	9.55914e-55
Solyc01g088030	1.74266	3.61291	2.0671	3.40162e-05
Solyc01g088160	0.599219	2.0863	3.44097	6.1188e-11
Solyc01g088300	8.27511	15.7969	1.90787	2.93755e-16
Solyc01g088340	10.6955	17.4436	1.63034	0.00225444
Solyc01g089950	3.98914	6.39787	1.60231	2.30408e-07
Solyc01g090130	8.2104	13.5916	1.65462	0.00419743
Solyc01g090340	17.1192	26.0762	1.52291	9.93188e-09
Solyc01g090410	3.67744	6.22098	1.68979	2.55918e-05
Solyc01g090510	3.74383	5.88829	1.57127	2.14425e-06
Solyc01g090560	3.82705	2.36963	0.620171	0.000331885
Solyc01g090680	2.61328	1.01681	0.391423	1.17588e-07
Solyc01g090790	4.28232	1.81115	0.42428	8.21966e-15
Solyc01g090965	1.45971	0.5294	0.367011	0.00158358
Solyc01g091040	30.0062	14.8995	0.496715	2.48445e-40
Solyc01g091050	3.32089	0.888976	0.26989	7.84302e-22
Solyc01g091160	4.68644	8.87181	1.89118	1.82617e-23
Solyc01g091170	30.5295	8.7481	0.286779	1.85398e-158
Solyc01g091400	25.6437	11.6138	0.453104	1.77622e-24
Solyc01g091420	2.71088	0.0680528	0.0286867	5.76901e-13
Solyc01g091470	1.33879	0.264019	0.203159	1.02346e-08
Solyc01g091590	0.0596516	10.5334	151.373	1.18607e-32
Solyc01g091700	30.1875	8.82219	0.292481	3.37953e-89
Solyc01g091840	5.10083	9.09626	1.78176	2.81941e-08
Solyc01g091920	0.945167	1.55298	1.63634	0.00481192
Solyc01g093960	10.5517	1.09943	0.105043	9.20416e-61
Solyc01g093965	8.31578	4.66428	0.561422	1.64283e-07
Solyc01g094040	4.38917	7.06764	1.60886	0.00030743
Solyc01g094080	14.6226	22.0169	1.50532	1.13134e-13
Solyc01g094340	1.49275	3.21078	2.14326	6.83665e-11
Solyc01g094380	3.59386	9.40283	2.61188	4.05002e-25
Solyc01g094610	6.49629	4.22853	0.651451	2.46182e-07
Solyc01g094870	4.70729	1.73954	0.370878	6.10217e-11
Solyc01g094920	14.7249	25.0379	1.6999	5.21742e-25
Solyc01g095100	6.62712	12.9805	1.95725	1.65734e-15
Solyc01g095140	3.55226	9.01292	2.53292	5.06184e-13
Solyc01g095150	8.20859	55.5365	6.75863	4.30391e-246
Solyc01g095220	10.6174	16.7826	1.58013	0.000322621
Solyc01g095320	3.51468	16.0656	4.56087	4.16538e-160
Solyc01g095330	0.776746	2.78161	3.54829	6.08042e-10
Solyc01g095500	2.37808	5.22853	2.19362	1.09854e-08
Solyc01g095530	8.01306	2.96706	0.371063	3.55234e-10
Solyc01g095630	26.8335	47.7008	1.77737	1.65729e-42
Solyc01g095750	2.1199	3.26857	1.53931	0.00253069
Solyc01g095760	1.83687	7.30966	3.96328	8.86975e-40
Solyc01g095770	0.427476	1.00691	2.32449	0.000428708
Solyc01g095900	8.1891	12.307	1.50223	4.58601e-23
Solyc01g095960	2.19582	0.0208957	0.0140064	9.35784e-14
Solyc01g096260	8.76401	4.82819	0.551423	1.88248e-09
Solyc01g096280	4.95638	18.7027	3.76787	1.58842e-101
Solyc01g096330	0.878508	3.32897	3.75796	7.3125e-07
Solyc01g096510	0.0764909	1.21722	14.189	2.39785e-07
Solyc01g096620	2.50563	0.530978	0.215047	5.32225e-09
Solyc01g096630	4.54694	1.10603	0.244907	5.88548e-16
Solyc01g096700	170.55	302.091	1.77123	2.23271e-144
Solyc01g096730	13.6602	9.0484	0.662639	9.59383e-12
Solyc01g097280	19.3833	32.3661	1.66944	1.04007e-12
Solyc01g097380	0.997551	0.39929	0.406222	0.00523659
Solyc01g097510	16.6104	9.661	0.581876	1.06949e-18
Solyc01g097520	94.9861	34.5665	0.363978	5.00895e-157
Solyc01g098190	11.1229	6.10853	0.549592	7.65811e-27
Solyc01g098280	1.19776	2.37841	1.97756	0.00135554
Solyc01g098290	6.40592	16.2989	2.54194	6.40941e-07
Solyc01g098330	1.65192	2.81244	1.6983	0.00471584
Solyc01g098400	9.88364	4.36166	0.441865	4.66508e-16
Solyc01g098490	0.449384	1.19951	2.6329	0.000109117
Solyc01g098500	14.6684	8.95626	0.610846	9.16217e-20
Solyc01g098520	0.587221	1.70234	2.86719	0.00797929
Solyc01g098690	0.735053	1.49569	2.02092	1.84564e-05
Solyc01g098800	12.688	23.2187	1.82932	3.31525e-32
Solyc01g098820	1.01155	0.50474	0.503882	0.00213366
Solyc01g098940	8.80926	14.6504	1.66231	7.06049e-14
Solyc01g099080	6.58956	3.87589	0.588811	0.000682805
Solyc01g099210	7.38424	12.025	1.62762	1.69434e-17
Solyc01g099370	0.661283	3.90975	5.83919	1.32488e-25
Solyc01g099520	12.8672	21.3854	1.6615	2.77083e-08
Solyc01g099780	7.83293	12.4357	1.58688	1.37536e-05
Solyc01g099870	1.26997	0.424397	0.339379	0.00206288
Solyc01g099980	1.53312	0.26911	0.180874	1.43597e-18
Solyc01g099990	2.52082	5.80568	2.29794	8.31621e-09
Solyc01g100010	3.06258	7.88641	2.56996	1.46433e-16
Solyc01g100200	6.1889	11.9487	1.92917	3.23317e-22
Solyc01g100370	7.56255	2.71563	0.359936	3.92422e-35
Solyc01g100600	20.073	13.297	0.662603	5.49693e-18
Solyc01g100620	6.41726	2.79995	0.437192	2.15842e-12
Solyc01g100760	49.8999	77.5325	1.55365	6.0887e-20
Solyc01g100770	29.4437	48.7394	1.65512	5.18147e-21
Solyc01g100890	0.75016	1.43829	1.90525	0.00870971
Solyc01g100960	5.84887	8.8889	1.51888	1.54354e-08
Solyc01g100980	0.560045	1.29232	2.2846	0.000182294
Solyc01g101070	5.17896	9.37508	1.80866	1.00018e-30
Solyc01g102290	4.58274	2.19371	0.479826	7.83154e-05
Solyc01g102310	7.74844	12.7235	1.64124	1.1706e-16
Solyc01g102330	84.4785	145.503	1.72228	1.64814e-64
Solyc01g102440	18.2872	9.08684	0.497172	1.21251e-09
Solyc01g102610	1.33645	0.657604	0.495826	3.73751e-06
Solyc01g102680	0.870441	0.433249	0.50344	0.00152203
Solyc01g102840	3.09523	8.78682	2.8329	2.45619e-43
Solyc01g102950	9.23037	5.65426	0.612991	1.6419e-15
Solyc01g103030	1.03649	0.589265	0.572646	0.00754627
Solyc01g103590	144.888	52.332	0.361232	2.21386e-181
Solyc01g103630	1.07571	0.162871	0.159224	0.000239778
Solyc01g103650	2.42302	1.38633	0.573908	6.29945e-05
Solyc01g104200	3.88528	10.6481	2.73615	3.19821e-28
Solyc01g104320	23.6228	13.8488	0.586423	5.07001e-23
Solyc01g104550	1.68679	3.00635	1.77768	0.000401675
Solyc01g104620	4.28286	2.29099	0.536003	0.005872
Solyc01g104750	2.86121	1.21538	0.426782	9.61446e-09
Solyc01g104860	0.855123	1.68142	1.95512	0.00995636
Solyc01g104930	2.19548	4.40924	2.00376	0.00361885
Solyc01g105030	76.2214	36.1491	0.474333	4.10585e-110
Solyc01g105050	100.732	62.762	0.623095	4.45785e-32
Solyc01g105120	42.0732	11.9447	0.284072	4.11498e-262
Solyc01g105180	3.52648	1.52332	0.433572	1.72631e-11
Solyc01g105387	2.88904	1.53254	0.532087	4.33409e-07
Solyc01g105450	6.63382	1.45791	0.220943	5.27647e-56
Solyc01g105680	4.03334	8.66378	2.1452	9.46321e-28
Solyc01g105700	11.7391	19.7664	1.68323	1.0152e-08
Solyc01g105770	1.62985	3.18783	1.95008	1.1359e-05
Solyc01g105860	8.9589	5.57404	0.6226	2.75592e-09
Solyc01g105870	1.78372	1.05532	0.593918	0.000507375
Solyc01g105890	2.91665	0.275186	0.0974444	2.49715e-37
Solyc01g106060	24.0294	15.7678	0.656332	9.36446e-13
Solyc01g106290	3.12327	6.24606	1.99665	0.000873691
Solyc01g106390	3.98534	6.05495	1.51801	8.45577e-06
Solyc01g106470	6.0945	1.858	0.306003	2.42161e-32
Solyc01g106620	1.7957	0.396892	0.225338	1.11795e-06
Solyc01g106790	9.56424	6.32281	0.661443	8.85782e-07
Solyc01g106800	2.78708	4.20936	1.50849	0.001017
Solyc01g106910	30.3812	19.8912	0.654836	6.24816e-12
Solyc01g107070	4.49979	12.4839	2.77039	5.05275e-21
Solyc01g107270	1.58324	4.14811	2.60984	1.16137e-30
Solyc01g107350	31.8165	49.5453	1.55704	3.81313e-32
Solyc01g107390	2.10894	3.88108	1.83633	6.36244e-07
Solyc01g107490	22.4389	8.88257	0.396124	4.84368e-26
Solyc01g107520	0.242395	5.22496	20.7411	4.47735e-32
Solyc01g107680	4.74786	8.81943	1.85576	5.45547e-06
Solyc01g107990	1.60915	2.88702	1.78923	0.000195443
Solyc01g108030	33.452	22.1123	0.661116	6.49602e-36
Solyc01g108050	7.69005	4.23306	0.551043	3.14823e-05
Solyc01g108120	3.62665	1.88153	0.520128	7.78395e-06
Solyc01g108200	5.56822	8.41221	1.50984	0.00680853
Solyc01g108210	6.9363	21.622	3.11418	7.89169e-55
Solyc01g108220	3.89851	7.99062	2.04698	0.00292761
Solyc01g108250	5.27725	10.2786	1.94593	4.53709e-22
Solyc01g108500	183.283	305.369	1.66608	2.47551e-93
Solyc01g108530	2.68535	5.01807	1.86546	2.38364e-07
Solyc01g108540	0.422975	1.0898	2.54009	0.00491666
Solyc01g108630	3.28093	5.01845	1.52797	0.000129807
Solyc01g108710	0.879267	2.74279	3.09557	0.000768804
Solyc01g108800	1.50487	0.672966	0.450841	0.000339458
Solyc01g108810	2.79937	1.21959	0.437675	3.20856e-05
Solyc01g109090	3.33502	1.14152	0.34425	8.05812e-05
Solyc01g109110	1.93622	3.46357	1.78478	7.91338e-09
Solyc01g109120	2.0637	4.92075	2.37775	1.80785e-15
Solyc01g109150	3.4678	1.31235	0.380225	3.42786e-12
Solyc01g109250	0.799364	8.58535	10.6199	8.62915e-50
Solyc01g109500	9.20903	18.1978	1.97502	4.10629e-27
Solyc01g109610	3.59082	6.44972	1.79396	3.7464e-06
Solyc01g109670	5.94146	1.33496	0.225989	3.61115e-08
Solyc01g109700	5.19751	10.283	1.97657	4.0303e-20
Solyc01g109750	26.1339	16.6862	0.638626	4.00217e-17
Solyc01g109880	15.4519	24.7116	1.59888	9.09901e-12
Solyc01g110100	3.3104	5.29959	1.59908	0.000297715
Solyc01g110580	46.813	71.0302	1.51721	1.04473e-13
Solyc01g110590	7.79224	12.799	1.64171	0.00223978
Solyc01g110640	0.97019	1.79696	1.84348	0.00342224
Solyc01g110870	0.75756	2.63765	3.44944	0.000133068
Solyc01g111040	6.14216	3.18922	0.520015	2.34883e-08
Solyc01g111160	48.5133	15.0508	0.310383	3.08655e-68
Solyc01g111260	2.09194	3.92082	1.87009	1.47135e-05
Solyc01g111640	6.74772	14.6949	2.17602	3.93176e-14
Solyc01g111670	11.919	18.4276	1.54561	1.00213e-06
Solyc01g111880	5.32397	3.17217	0.596586	3.63542e-09
Solyc01g111900	1.21181	0.183364	0.158261	1.25348e-08
Solyc01g111980	4.5577	7.98361	1.75003	1.00407e-11
Solyc01g112000	3.04584	15.6185	5.11429	2.24594e-66
Solyc01g112140	9.69606	14.6543	1.51084	3.98946e-11
Solyc01g112190	1.54617	2.35019	1.51666	0.00275431
Solyc01g150131	1.05539	3.46788	3.26443	3.31064e-10
Solyc02g005100	4.06976	13.8091	3.38723	4.53453e-10
Solyc02g014070	0.560036	1.42643	2.5199	3.38212e-05
Solyc02g014830	4.75104	7.1456	1.50295	7.74427e-05
Solyc02g014840	44.1351	136.93	3.10205	1.8628e-07
Solyc02g020920	18.4075	1.093	0.0598888	1.53091e-24
Solyc02g021150	7.90894	14.5234	1.83528	0.0068433
Solyc02g021250	24.3326	16.1608	0.6643	2.01665e-05
Solyc02g021350	2.02217	0.790924	0.394123	8.26194e-06
Solyc02g021680	5.24808	2.43908	0.465775	3.08113e-11
Solyc02g022890	19.4248	45.4741	2.34035	1.94208e-37
Solyc02g022900	7.57737	13.1315	1.73203	0.00138524
Solyc02g030300	0.440146	3.3677	7.50356	1.49868e-55
Solyc02g031920	7.76918	13.3066	1.71183	2.33577e-07
Solyc02g032170	0.713144	2.7884	3.86977	9.53089e-05
Solyc02g032380	0.982037	1.66336	1.68679	0.00338674
Solyc02g032860	15.5472	29.9762	1.92748	3.40067e-38
Solyc02g037490	3.99463	7.98998	1.99768	1.01642e-14
Solyc02g037550	1.34326	0.376298	0.285457	4.89709e-06
Solyc02g038740	8.2794	5.15002	0.622484	1.41823e-12
Solyc02g049080	3.49754	8.52069	2.4321	7.94001e-06
Solyc02g050330	47.0302	99.1368	2.1077	0.0015316
Solyc02g061850	0.505384	1.05948	2.07511	0.00011709
Solyc02g061990	36.7047	13.3023	0.362587	4.59222e-48
Solyc02g062100	17.0903	27.5204	1.60994	4.06842e-20
Solyc02g062120	13.0764	19.8307	1.51614	6.03166e-06
Solyc02g062140	14.4849	6.74316	0.465899	2.79305e-39
Solyc02g062330	1.6985	2.68653	1.5783	6.06707e-05
Solyc02g062400	3.71839	5.89821	1.58465	0.000463004
Solyc02g062460	63.5377	31.1525	0.490379	1.07287e-98
Solyc02g063140	10.4246	18.3527	1.75979	6.59653e-22
Solyc02g063150	89.2049	56.4298	0.632627	3.03758e-37
Solyc02g063260	2.10235	3.96265	1.88067	6.33849e-07
Solyc02g063270	6.37207	12.7659	2.00185	9.40344e-18
Solyc02g063350	0.581408	2.2498	3.82106	0.000346337
Solyc02g063410	6.25586	10.2947	1.64458	0.00102556
Solyc02g063420	1.39341	3.0479	2.17891	0.000283978
Solyc02g064680	23.9431	56.4224	2.35595	6.79628e-180
Solyc02g064960	35.1121	61.5905	1.7539	5.5812e-54
Solyc02g064980	0.220787	1.03348	4.52138	5.03428e-05
Solyc02g065030	1.51546	2.42653	1.59724	0.0095918
Solyc02g065116	12.7971	25.8711	2.02083	9.34255e-07
Solyc02g065160	1.27302	0.48912	0.389018	0.00349767
Solyc02g065170	23.3541	47.4687	2.03212	2.69619e-75
Solyc02g065240	13.0127	20.4685	1.57252	3.41628e-10
Solyc02g065430	17.2662	29.1099	1.68554	1.8716e-09
Solyc02g065480	0.567892	2.69771	4.68549	3.61948e-23
Solyc02g065570	12.2378	43.6253	3.5627	3.3086e-18
Solyc02g066970	5.34298	10.7612	2.01218	8.8604e-05
Solyc02g067340	14.9183	41.7251	2.7957	4.27059e-95
Solyc02g067580	161.249	96.3784	0.597724	1.85135e-66
Solyc02g067605	0.659919	2.15058	3.22514	0.00198819
Solyc02g067660	11.2458	6.23682	0.554987	3.26055e-23
Solyc02g067690	0.412579	0.979942	2.34262	0.00170962
Solyc02g067800	8.94405	13.6048	1.52052	0.00016401
Solyc02g067810	26.9553	41.1557	1.52662	3.7674e-06
Solyc02g068300	3.6566	5.67827	1.55137	1.85443e-07
Solyc02g068760	7.4838	4.69009	0.627198	4.48574e-11
Solyc02g069100	61.3139	36.0484	0.587999	5.69445e-53
Solyc02g069170	9.31945	14.6229	1.56846	2.05117e-06
Solyc02g069270	0.918304	1.56586	1.69756	0.00112584
Solyc02g069290	1.81235	3.12163	1.71846	8.41964e-07
Solyc02g069310	7.476	11.3346	1.51544	1.20211e-12
Solyc02g069500	3.36996	5.21493	1.54585	3.51499e-06
Solyc02g069510	14.7238	7.7448	0.526327	1.32483e-10
Solyc02g069800	5.22255	10.538	2.01585	7.13113e-13
Solyc02g069860	4.51168	2.52196	0.55996	2.27945e-06
Solyc02g069910	40.7357	66.7463	1.63836	5.75165e-09
Solyc02g070430	39.1149	4.66986	0.119613	4.16626e-235
Solyc02g070530	5.81932	2.32868	0.401193	3.1875e-26
Solyc02g070600	9.34959	14.8994	1.59295	1.73998e-09
Solyc02g070690	1.94314	0.770689	0.399709	0.00731444
Solyc02g070710	2.18866	3.56011	1.62377	0.00016257
Solyc02g070940	271.59	18.9774	0.0699096	0
Solyc02g070950	65.4306	5.66368	0.0866996	3.08284e-286
Solyc02g070970	7.03342	0.680936	0.0980966	2.94884e-32
Solyc02g070980	8.84583	1.082	0.123309	5.52377e-40
Solyc02g070990	3.06381	0.250585	0.0847759	4.91667e-15
Solyc02g071000	1.54461	0.0971156	0.068902	1.18162e-08
Solyc02g071010	22.4361	2.43663	0.109	7.18128e-96
Solyc02g071060	2.30363	1.19761	0.521952	0.000339818
Solyc02g071220	22.047	39.8655	1.80784	3.56043e-25
Solyc02g071610	15.9977	24.7844	1.5489	9.67708e-16
Solyc02g071620	2.26271	6.55632	2.8892	2.24382e-21
Solyc02g071700	18.5247	5.53438	0.299135	1.00974e-59
Solyc02g071720	6.48448	2.35109	0.363553	3.97958e-21
Solyc02g071780	11.0221	17.3991	1.57804	6.66e-15
Solyc02g071800	1.93128	3.40179	1.75749	1.8129e-06
Solyc02g071820	4.4306	9.50096	2.14182	1.34365e-29
Solyc02g071870	25.5982	15.5348	0.607025	2.59066e-42
Solyc02g072080	9.2904	14.167	1.52435	1.33983e-11
Solyc02g072140	32.6906	56.4256	1.72583	3.22482e-38
Solyc02g072190	1.48899	3.18561	2.13184	9.81879e-05
Solyc02g072270	3.51311	6.4447	1.8321	2.18633e-06
Solyc02g076730	44.8398	29.1917	0.651099	2.54093e-11
Solyc02g076750	22.8158	15.103	0.662102	2.52335e-13
Solyc02g077100	8.20356	13.5718	1.65358	7.08951e-13
Solyc02g077130	1.57871	0.523163	0.335595	0.0062907
Solyc02g077250	8.24961	20.3284	2.46239	1.78824e-44
Solyc02g077390	27.0137	1.86147	0.0692529	1.11338e-178
Solyc02g077430	1.10989	2.55446	2.28992	2.18943e-06
Solyc02g077540	0.419989	1.33329	3.124	0.00378192
Solyc02g077720	3.0965	1.48817	0.48227	0.000322621
Solyc02g077770	8.98119	2.83488	0.316408	9.8055e-16
Solyc02g077790	7.51975	0.57864	0.0781752	2.99047e-08
Solyc02g077840	81.8249	45.3966	0.554856	5.38109e-35
Solyc02g077880	676.167	403.639	0.596957	3.30087e-75
Solyc02g077920	8.18852	4.27768	0.522983	6.05762e-12
Solyc02g077960	18.9868	11.613	0.61184	1.1509e-13
Solyc02g078150	43.1272	4.6678	0.10844	1.37363e-254
Solyc02g078400	38.8597	60.2774	1.55101	1.18607e-32
Solyc02g078480	5.01957	8.52202	1.69637	6.63757e-10
Solyc02g078600	1.39907	2.70627	1.92771	1.86395e-06
Solyc02g078750	1.99762	3.13759	1.56782	8.91602e-06
Solyc02g078760	7.15175	14.1584	1.97835	2.81271e-11
Solyc02g078890	36.6111	24.3027	0.663899	0.000192998
Solyc02g079070	1.46532	0.817187	0.560684	0.0075856
Solyc02g079140	1.39554	3.48974	2.48996	8.48992e-18
Solyc02g079370	9.31567	14.3439	1.53918	9.50065e-06
Solyc02g079820	2.52549	4.00464	1.58338	0.00170398
Solyc02g079870	0.505333	1.47333	2.87839	0.00578545
Solyc02g079930	2.81366	1.71232	0.609962	0.00167184
Solyc02g080160	50.1166	92.2318	1.84018	1.73732e-73
Solyc02g080170	4.60316	6.95712	1.51027	3.14823e-05
Solyc02g080200	3.86883	1.02736	0.267442	1.26497e-25
Solyc02g080290	3.97082	2.47507	0.624259	1.07227e-05
Solyc02g080310	29.9734	19.6016	0.654081	1.94953e-27
Solyc02g080400	82.5359	54.0249	0.654604	1.8414e-22
Solyc02g080450	0.14763	1.42988	9.13458	0.000425739
Solyc02g080490	6.5771	3.35434	0.510747	4.12071e-18
Solyc02g080560	37.3841	58.3467	1.56059	1.46449e-06
Solyc02g080640	16.1737	37.9399	2.34495	5.91934e-87
Solyc02g080890	1.15105	2.28695	1.97834	1.34587e-05
Solyc02g081120	59.3326	29.2565	0.493179	8.85646e-91
Solyc02g081130	3.03527	7.97914	2.62346	2.41816e-11
Solyc02g081270	27.2165	12.9035	0.474299	1.88463e-109
Solyc02g081450	0.314806	1.00015	3.11001	0.000792904
Solyc02g081570	1.44383	3.17392	2.19003	9.47221e-11
Solyc02g081670	7.7505	0.112783	0.0158216	3.42501e-49
Solyc02g081690	7.53157	4.18936	0.556829	2.28215e-10
Solyc02g081980	213.975	127.976	0.598106	5.26713e-110
Solyc02g082060	0.577606	1.51581	2.59665	0.00728737
Solyc02g082070	0.534137	1.93387	3.57239	3.5909e-16
Solyc02g082170	1.15873	0.0983786	0.0927322	3.53125e-09
Solyc02g082610	1.15075	6.81345	5.8785	3.78435e-06
Solyc02g082637	1.42815	3.56236	2.48399	8.08134e-05
Solyc02g082830	69.2847	104.802	1.51255	3.90573e-31
Solyc02g082850	4.61859	9.69737	2.09726	1.3854e-17
Solyc02g082880	0.178473	0.992794	5.32062	3.03638e-08
Solyc02g082920	0.576353	2.62516	4.49416	2.79928e-11
Solyc02g082930	15.4638	50.4904	3.2636	9.20477e-120
Solyc02g082940	1.44189	3.29618	2.27717	1.33607e-07
Solyc02g083050	1.84427	3.52933	1.90875	0.00188472
Solyc02g083170	11.3512	17.1427	1.50976	6.31255e-13
Solyc02g083250	154.832	75.2508	0.486048	5.04395e-111
Solyc02g083280	15.6538	5.51264	0.352574	6.57341e-36
Solyc02g083310	45.2187	27.2591	0.602916	1.39333e-58
Solyc02g083380	3.84033	5.94401	1.54636	0.00927945
Solyc02g083520	101.173	60.2139	0.595201	5.55454e-50
Solyc02g083790	3.02675	5.1471	1.69823	0.000182409
Solyc02g083835	64.1496	18.9082	0.294861	2.19046e-99
Solyc02g083880	136.075	63.904	0.469662	7.71859e-67
Solyc02g083950	8.25321	1.45286	0.177033	1.96422e-39
Solyc02g084303	6.57303	11.6627	1.77315	0.000359825
Solyc02g084430	3.34258	1.53514	0.460881	0.00237724
Solyc02g084780	1.13652	0.195265	0.179033	9.31361e-08
Solyc02g084790	3.92165	1.75646	0.449291	5.05558e-09
Solyc02g084800	8.18489	3.34496	0.409397	5.71694e-16
Solyc02g084850	0.281338	4.67418	16.0782	1.47157e-32
Solyc02g084890	2.23035	4.49266	2.0098	1.01686e-13
Solyc02g084910	4.94241	1.8629	0.378179	2.8261e-16
Solyc02g085010	2.17675	5.51119	2.52484	0.000151314
Solyc02g085020	111.126	54.1993	0.487773	2.37503e-164
Solyc02g085190	14.6436	8.02568	0.548375	6.82408e-12
Solyc02g085440	0.809477	3.41236	4.17627	8.44382e-15
Solyc02g085500	7.56062	4.0057	0.530433	1.79459e-09
Solyc02g085600	1.75342	3.29778	1.87578	6.53844e-06
Solyc02g085630	0.929868	2.118	2.26415	0.00166462
Solyc02g086390	1.43231	5.98546	4.15686	0.000536325
Solyc02g086530	0.3577	0.759799	2.09355	0.00462858
Solyc02g086620	30.8084	52.0166	1.68817	4.19248e-05
Solyc02g086670	58.2424	33.8306	0.580931	1.01557e-75
Solyc02g086810	8.34794	13.269	1.58878	2.69095e-05
Solyc02g086820	2.01286	0.827377	0.413958	1.02148e-06
Solyc02g086880	83.2088	45.8326	0.550868	2.40689e-78
Solyc02g086930	2.25565	4.43489	1.96186	1.56624e-07
Solyc02g086970	8.46442	17.1424	2.02402	1.5285e-41
Solyc02g087190	19.8056	32.3802	1.63458	9.42584e-16
Solyc02g087230	39.8545	26.1447	0.656092	3.61127e-25
Solyc02g087280	0.315648	0.991752	3.07618	5.27639e-06
Solyc02g087350	0.163053	3.25492	18.8666	5.77019e-27
Solyc02g087410	0.386249	1.0723	2.73137	1.04728e-08
Solyc02g087440	5.72913	8.91819	1.55567	0.00077348
Solyc02g087660	0.335281	1.02327	2.99256	0.000517214
Solyc02g087800	7.84366	14.3028	1.82244	5.60524e-15
Solyc02g087810	10.9376	19.7713	1.80691	1.77019e-13
Solyc02g087960	15.5961	37.7837	2.42174	5.43277e-69
Solyc02g088090	0.115282	9.61807	76.8511	4.14823e-10
Solyc02g088100	16.8368	37.5281	2.2282	3.31803e-48
Solyc02g088160	2.67935	4.60518	1.7161	0.00152672
Solyc02g088170	6.77974	11.3957	1.67984	3.06017e-12
Solyc02g088510	6.45215	14.8299	2.29643	1.80321e-17
Solyc02g088560	19.7986	30.0857	1.51933	2.70224e-26
Solyc02g088630	12.71	19.1608	1.50714	2.56358e-17
Solyc02g088650	3.52032	5.99305	1.70042	9.3223e-09
Solyc02g088690	26.7925	62.6468	2.33773	5.8545e-72
Solyc02g089020	13.7972	22.5297	1.63246	4.52568e-09
Solyc02g089050	2.92181	5.66361	1.93519	6.09996e-14
Solyc02g089060	1.22623	2.29772	1.86674	0.00198313
Solyc02g089160	23.2578	13.1026	0.563551	5.47616e-28
Solyc02g089200	4.71451	0.177821	0.0397546	1.20089e-36
Solyc02g089210	25.0911	3.50672	0.140102	1.11143e-122
Solyc02g089270	13.961	25.057	1.79421	0.000130285
Solyc02g089430	10.1345	18.2777	1.80271	0.0028315
Solyc02g089460	3.51488	1.44262	0.412105	0.00609656
Solyc02g089520	1.90436	3.12184	1.63597	0.00457039
Solyc02g089620	52.7622	21.8658	0.414532	1.63853e-144
Solyc02g089640	3.62801	9.32661	2.56641	2.57912e-43
Solyc02g089650	0.665953	1.52214	2.26664	0.000157784
Solyc02g089840	14.7568	27.7658	1.88096	1.32092e-14
Solyc02g089900	6.23907	13.6215	2.18136	1.01695e-32
Solyc02g089940	11.876	18.4386	1.55214	1.15617e-20
Solyc02g089960	0.974095	2.29178	2.33898	0.000229126
Solyc02g090120	11.0214	2.08085	0.189537	2.21646e-12
Solyc02g090340	5.13444	3.20166	0.624296	8.16514e-06
Solyc02g090360	2.56111	24.777	9.64059	5.73855e-298
Solyc02g090380	11.197	18.0314	1.60983	4.60756e-21
Solyc02g090410	1.24862	0.428307	0.348245	0.000336848
Solyc02g090430	21.6377	12.3728	0.572013	1.05185e-38
Solyc02g090500	2.87861	5.63488	1.95419	0.0023577
Solyc02g090580	8.16237	13.8873	1.70052	4.95829e-22
Solyc02g090680	1.58643	2.90006	1.82286	0.00533916
Solyc02g090740	2.63401	3.97778	1.50823	0.0010853
Solyc02g090890	10.5261	6.3347	0.602187	6.52926e-20
Solyc02g090960	58.3736	88.9224	1.52324	3.34188e-12
Solyc02g090980	1.34469	2.57567	1.90867	0.00467948
Solyc02g090990	0.334299	0.908675	2.66825	0.0070349
Solyc02g091070	0.0977819	1.47274	13.7569	2.83842e-17
Solyc02g091160	2.03895	3.96659	1.94079	0.00279939
Solyc02g091170	4.25938	6.5992	1.54805	0.00251215
Solyc02g091180	0.13295	1.34923	9.50845	3.27927e-05
Solyc02g091310	17.8186	11.3792	0.638813	1.20445e-11
Solyc02g091500	25.7093	121.113	4.7094	4.1603e-177
Solyc02g091620	12.5308	23.4065	1.86722	1.92557e-07
Solyc02g091630	7.40985	12.7944	1.72569	7.52672e-11
Solyc02g091670	2.77079	9.04369	3.2558	7.51921e-21
Solyc02g091690	13.1005	39.7406	3.03198	1.00184e-103
Solyc02g091700	10.1495	19.1714	1.88802	2.99617e-16
Solyc02g091920	7.33391	1.83504	0.251234	1.27692e-37
Solyc02g092030	0.486332	1.90271	3.85369	2.00971e-09
Solyc02g092040	9.42974	15.1504	1.60601	8.67713e-07
Solyc02g092070	62.6421	101.476	1.61983	2.71722e-55
Solyc02g092450	0.244667	1.27096	5.02994	2.69009e-20
Solyc02g092490	32.223	53.5843	1.66272	1.49531e-39
Solyc02g092570	1.49485	3.10859	2.07235	6.20889e-06
Solyc02g092790	68.794	104.782	1.52306	7.95217e-31
Solyc02g092820	32.914	19.9833	0.607256	1.89868e-45
Solyc02g092930	49.1152	79.9582	1.62785	1.08999e-40
Solyc02g093040	5.05862	1.58356	0.314398	2.00971e-18
Solyc02g093150	37.8874	62.3098	1.64444	2.73794e-49
Solyc02g093180	17.7159	7.99868	0.451806	7.19597e-46
Solyc02g093220	7.31853	4.37592	0.598472	2.69091e-07
Solyc02g093280	38.3916	25.1694	0.655685	1.68528e-23
Solyc02g093420	7.63252	13.7876	1.80537	6.02137e-20
Solyc02g093480	8.96871	5.95887	0.66478	2.64848e-09
Solyc02g093500	4.28102	2.82713	0.661178	0.00146344
Solyc02g093860	4.17451	2.40513	0.577159	2.2243e-08
Solyc02g093890	2.69522	0.746602	0.279683	1.06451e-07
Solyc02g094000	0.213534	1.42881	6.43666	0.000743657
Solyc02g094310	2.03857	3.36556	1.64777	2.62971e-05
Solyc02g094400	21.9155	9.20701	0.420379	1.57187e-54
Solyc02g094490	62.8354	97.084	1.54497	8.36972e-26
Solyc02g150100	0.321844	0.943577	2.87357	0.00930785
Solyc02g150130	163.016	261.12	1.60176	2.38514e-06
Solyc02g150141	0.810174	2.55728	3.13016	0.000128175
Solyc03g005110	17.1446	34.9341	2.037	1.20244e-32
Solyc03g005190	14.3774	23.9067	1.66233	5.35673e-12
Solyc03g005320	6.75495	11.1874	1.65521	1.68607e-12
Solyc03g005570	0.426365	1.78805	4.12051	2.80915e-07
Solyc03g005760	1129.88	148.72	0.131633	0
Solyc03g005770	174.777	19.4404	0.111281	0
Solyc03g005780	21.0098	1.10747	0.0531627	6.87782e-161
Solyc03g005910	2.79895	9.10421	3.24471	2.47159e-29
Solyc03g006030	1.97703	3.76625	1.90045	4.6271e-14
Solyc03g006080	1.88746	4.87799	2.57608	3.75811e-36
Solyc03g006100	2.31626	4.99747	2.15258	2.49915e-18
Solyc03g006250	3.72323	2.02681	0.545589	1.11786e-05
Solyc03g006260	1.5067	2.34514	1.5528	0.00533892
Solyc03g006360	11.6053	4.35053	0.375412	2.84551e-21
Solyc03g006490	538.021	109.087	0.202772	0
Solyc03g006540	7.48115	14.5519	1.94388	1.4939e-08
Solyc03g006630	3.39286	2.21351	0.653423	0.000495741
Solyc03g006830	6.45109	2.73132	0.424281	1.36186e-12
Solyc03g006840	12.4079	7.73414	0.623626	8.62966e-16
Solyc03g006880	0.6184	2.02911	3.24492	6.19204e-09
Solyc03g006910	1.14147	0.0631483	0.063526	2.81486e-08
Solyc03g006960	1.2653	2.32927	1.83429	0.00110693
Solyc03g007090	1.11625	2.05037	1.8294	0.00430626
Solyc03g007230	17.4469	9.80402	0.562186	9.02889e-19
Solyc03g007240	120.548	61.5676	0.510774	1.50561e-114
Solyc03g007290	4.39928	2.46061	0.56032	2.31974e-06
Solyc03g007340	1.97675	1.16999	0.593929	0.00518037
Solyc03g007370	1.43504	0.564906	0.397848	1.30328e-06
Solyc03g007410	2.20925	3.72558	1.68326	0.00111002
Solyc03g007460	5.69002	9.3999	1.65085	3.16837e-07
Solyc03g007720	7.41573	16.3279	2.20017	1.51456e-16
Solyc03g007770	1.23607	3.44488	2.77262	6.39379e-17
Solyc03g007870	3.49211	7.69373	2.19974	1.72327e-12
Solyc03g019670	6.56271	11.3384	1.72659	1.50691e-13
Solyc03g019750	3.17467	1.27018	0.40198	5.48409e-09
Solyc03g019770	1.94881	3.21297	1.64537	2.83278e-05
Solyc03g020040	15.3494	54.9781	3.5801	1.17231e-111
Solyc03g020060	0.468409	2.01567	4.23418	4.22618e-05
Solyc03g020070	7.08636	47.4524	6.68827	7.3787e-190
Solyc03g025190	43.8091	23.4147	0.534578	3.95851e-87
Solyc03g025430	4.2068	1.53799	0.3671	7.85637e-08
Solyc03g025760	1.32846	2.75285	2.06419	9.62415e-06
Solyc03g025800	16.9165	4.06767	0.240904	5.39771e-39
Solyc03g026000	11.4553	7.58266	0.66223	1.70077e-05
Solyc03g026080	2.32845	6.46873	2.77052	1.33051e-16
Solyc03g026120	2.77489	5.9166	2.12813	6.88157e-17
Solyc03g026140	0.928981	1.78148	1.9079	0.00141298
Solyc03g026280	0.0226444	1.39233	42.9578	9.28186e-09
Solyc03g026330	5.58144	3.4247	0.614278	0.000791351
Solyc03g026360	4.46177	10.5104	2.35263	5.30094e-07
Solyc03g026370	1.111	3.1309	2.80187	0.00508203
Solyc03g031420	16.8974	28.1375	1.66481	9.5656e-23
Solyc03g031620	19.2251	35.6647	1.85467	1.52403e-38
Solyc03g031730	4.06472	2.48048	0.611203	2.30588e-06
Solyc03g031940	47.3394	75.6619	1.59816	8.77793e-58
Solyc03g032240	1.03777	1.67451	1.6077	0.00229349
Solyc03g033510	2.44191	3.71292	1.51838	0.000265051
Solyc03g033680	10.6264	17.2409	1.62186	0.000979139
Solyc03g033860	3.22472	5.03318	1.55908	0.00986462
Solyc03g034390	58.3418	140.057	2.40039	4.52007e-63
Solyc03g043850	0.818631	2.28774	2.77293	0.00783286
Solyc03g043860	0.0592109	1.31515	19.1465	1.05428e-06
Solyc03g044300	3.78373	5.83837	1.54159	3.07506e-05
Solyc03g044630	0.59541	1.67004	2.77504	0.000959125
Solyc03g044666	1.0315	1.9935	1.92368	1.51826e-06
Solyc03g044740	2.2643	6.44392	2.83775	4.28252e-17
Solyc03g044790	3.25923	8.83203	2.70462	4.84489e-16
Solyc03g044793	0.322546	0.928674	2.82269	0.00626928
Solyc03g044797	0.457044	1.30144	2.80795	0.00314404
Solyc03g044833	36.5466	64.0867	1.75336	8.98631e-36
Solyc03g045030	2.64531	0.235546	0.0924736	9.82675e-16
Solyc03g046250	16.3394	24.6689	1.50947	0.00484452
Solyc03g051790	3.55194	7.03867	1.97888	2.0413e-22
Solyc03g058430	22.2422	13.8435	0.622567	1.28521e-14
Solyc03g059470	0.0363229	0.455467	10.0483	0.00143603
Solyc03g063100	2.58622	0	0.00385175	2.0697e-09
Solyc03g063390	4.19221	6.39375	1.5239	4.05026e-05
Solyc03g063550	10.8367	6.89991	0.637054	0.000419582
Solyc03g063607	5.06645	8.70363	1.71648	5.27532e-06
Solyc03g064020	1.523	0.688894	0.455899	0.00613332
Solyc03g070380	2.67495	0.87944	0.331269	5.09853e-08
Solyc03g070430	156.402	40.7875	0.260833	2.92866e-08
Solyc03g071590	3.1041	11.2823	3.62618	1.26589e-59
Solyc03g071750	6.35501	10.1258	1.59243	1.53336e-08
Solyc03g077920	0.925743	2.16119	2.32028	8.1615e-09
Solyc03g078310	4.27781	9.05674	2.11454	0.00290782
Solyc03g078625	0.622302	1.74801	2.78033	0.000752954
Solyc03g078640	18.9704	30.7	1.61798	2.96688e-18
Solyc03g080090	49.4585	76.5971	1.5486	1.35096e-42
Solyc03g080190	17.0499	10.2681	0.602475	2.23612e-19
Solyc03g081240	21.2318	9.66106	0.455285	9.89391e-81
Solyc03g081330	2.02212	4.79689	2.36546	0.00628091
Solyc03g082370	0.0992657	3.48121	31.9515	2.4058e-07
Solyc03g082420	1.06	2.42831	2.2788	0.000374581
Solyc03g082640	2.98111	5.11882	1.71469	0.000284902
Solyc03g082690	2.50166	1.54303	0.618326	3.00036e-06
Solyc03g082720	11.9087	6.74625	0.566862	1.75635e-08
Solyc03g082840	16.8896	10.9453	0.648259	3.11041e-12
Solyc03g082900	1.7909	0.894967	0.502509	0.000920116
Solyc03g083100	4.44905	7.56164	1.69804	2.3153e-07
Solyc03g083130	0.631325	1.24848	1.96231	3.12486e-06
Solyc03g083160	9.7057	6.27968	0.647373	1.88984e-05
Solyc03g083170	15.2492	9.02081	0.591827	1.85535e-21
Solyc03g083260	15.2531	30.8477	2.02172	7.2118e-08
Solyc03g083380	10.9215	17.2163	1.57585	2.25728e-13
Solyc03g083570	10.7896	16.7437	1.55132	0.000342626
Solyc03g083620	202.018	335.321	1.65982	2.70017e-24
Solyc03g083730	2.66064	8.50469	3.18825	1.35791e-14
Solyc03g083996	15.8705	9.23479	0.582148	2.11759e-10
Solyc03g093080	0.0511064	2.29952	37.795	7.51086e-18
Solyc03g093110	0.167927	6.59659	37.1309	4.87327e-18
Solyc03g093120	0.0124754	1.5277	68.4168	6.1595e-23
Solyc03g093130	0.44332	8.64568	19.094	1.53457e-68
Solyc03g093140	6.39229	3.6263	0.567969	2.21522e-11
Solyc03g093380	1.1756	1.89575	1.60742	0.00565454
Solyc03g093540	0.0889699	12.9951	131.405	1.01188e-36
Solyc03g093550	0.603601	57.4327	93.6157	2.85495e-46
Solyc03g093560	0.848808	43.6588	50.8481	1.43856e-206
Solyc03g093610	4.08069	10.7537	2.63127	6.74942e-15
Solyc03g093620	4.87136	2.58421	0.531451	8.30315e-06
Solyc03g093760	1.37829	2.51203	1.81664	1.29159e-05
Solyc03g093800	21.1237	9.79467	0.463936	5.53867e-15
Solyc03g095310	14.713	6.81359	0.463465	5.65538e-39
Solyc03g095370	9.52806	30.0244	3.1489	2.66016e-26
Solyc03g095770	11.6336	40.6192	3.4894	9.7709e-85
Solyc03g095940	7.10443	2.12872	0.300617	3.28943e-10
Solyc03g095980	3.35551	1.56009	0.466523	0.000515568
Solyc03g096350	0.395933	1.3164	3.26752	2.3529e-05
Solyc03g096760	2.83701	7.0424	2.47712	0.000449567
Solyc03g096780	19.1425	35.4813	1.85309	1.57546e-10
Solyc03g097170	4.72402	8.18909	1.73195	4.32958e-09
Solyc03g097610	0.00949096	0.345326	18.2303	0.000816056
Solyc03g097920	11.3357	18.0158	1.58878	7.31423e-09
Solyc03g098020	8.21599	3.674	0.447849	2.21317e-26
Solyc03g098060	23.9686	14.2637	0.595268	6.5311e-11
Solyc03g098140	15.543	23.6039	1.51828	2.55298e-14
Solyc03g098290	0.540706	0.995457	1.82576	0.00204447
Solyc03g098320	3.9041	1.0399	0.268236	6.42239e-24
Solyc03g098420	4.84613	8.28125	1.70738	6.63897e-08
Solyc03g098710	12.5202	0.900267	0.072646	4.58828e-53
Solyc03g098720	2.26125	0.0398626	0.0219538	5.57872e-10
Solyc03g098730	0.940093	2.48053	2.62135	0.00015853
Solyc03g098780	265.707	110.371	0.415407	1.16721e-116
Solyc03g098795	4.14684	0.150811	0.038686	2.88018e-22
Solyc03g111000	7.42987	22.3401	3.0041	4.27613e-51
Solyc03g111100	1.04301	2.97951	2.839	4.04096e-06
Solyc03g111170	13.3371	8.62812	0.647192	4.13461e-17
Solyc03g111800	3.5213	2.29798	0.65358	2.17057e-05
Solyc03g111810	2.15063	5.23414	2.42713	1.63801e-21
Solyc03g111940	0.8771	1.59608	1.81048	0.00585862
Solyc03g112060	10.7902	20.7385	1.92113	1.16342e-51
Solyc03g112200	5.54586	1.56515	0.283512	2.05663e-14
Solyc03g112280	0.877503	1.41709	1.60798	0.00290477
Solyc03g112340	5.05639	10.2409	2.02331	1.30057e-14
Solyc03g112430	15.883	10.0637	0.633843	1.68363e-06
Solyc03g112600	8.9525	5.21506	0.582991	1.04912e-13
Solyc03g112780	4.85123	8.35888	1.72155	0.00092488
Solyc03g113070	1.12866	2.13965	1.88787	3.63164e-07
Solyc03g113130	1.83231	0.381564	0.21254	1.18269e-09
Solyc03g113190	10.7374	17.3858	1.6186	6.41404e-23
Solyc03g113270	5.11842	9.71516	1.89633	4.91054e-15
Solyc03g113300	3.13091	6.39389	2.03886	0.00147229
Solyc03g113390	10.4396	15.8781	1.52044	3.41418e-13
Solyc03g113430	2.48959	4.64459	1.86214	7.28587e-10
Solyc03g113920	5.93924	9.98914	1.68074	1.49722e-11
Solyc03g113980	0.979623	2.2259	2.25934	3.31766e-06
Solyc03g114100	125.527	83.1573	0.662494	2.02605e-15
Solyc03g114175	27.5621	44.3652	1.60942	1.36758e-22
Solyc03g114310	12.1004	23.4975	1.94111	7.86111e-39
Solyc03g114450	15.2894	9.03673	0.591312	1.78172e-16
Solyc03g114480	0.477983	1.41806	2.92644	0.000141039
Solyc03g114530	5.74831	21.529	3.74051	3.11993e-74
Solyc03g114560	55.9308	253.499	4.53174	0
Solyc03g114600	0.448502	1.12125	2.46728	0.00344858
Solyc03g114640	12.5638	8.10152	0.645113	7.23683e-17
Solyc03g114710	6.33457	9.66982	1.52569	2.01841e-06
Solyc03g114830	8.05819	0.576576	0.0727023	1.8923e-70
Solyc03g114840	7.59343	0.080037	0.0118416	6.73842e-38
Solyc03g115160	13.3241	7.90273	0.593419	2.6193e-18
Solyc03g115165	7.36281	3.97005	0.539828	0.0013827
Solyc03g115230	3.4347	2.2229	0.648215	2.23587e-07
Solyc03g115620	0.544223	1.30687	2.37606	0.000744811
Solyc03g115650	205.971	313.684	1.52293	9.68665e-38
Solyc03g115740	14.4653	21.963	1.51796	9.58977e-09
Solyc03g115870	50.8871	24.8193	0.487834	1.82653e-59
Solyc03g115890	10.7242	23.3319	2.17454	7.0658e-28
Solyc03g115900	101.857	16.8088	0.165105	0
Solyc03g115940	9.61993	2.73363	0.284907	1.90067e-63
Solyc03g115950	0.355428	1.8033	4.96214	1.27965e-05
Solyc03g116000	3.64252	6.26504	1.71801	1.44002e-08
Solyc03g116060	151.862	257.744	1.69717	1.04297e-61
Solyc03g116100	3.64893	8.07446	2.20952	1.1941e-17
Solyc03g116360	5.1504	8.23789	1.5983	5.88548e-16
Solyc03g116490	2.35568	4.93439	2.09005	0.00339776
Solyc03g116530	6.39411	4.05213	0.6343	0.000446749
Solyc03g116590	71.1913	46.1886	0.648845	5.10999e-29
Solyc03g116730	29.6145	17.4442	0.589183	4.09227e-31
Solyc03g116890	0.636638	2.53957	3.94281	7.63336e-13
Solyc03g116900	4.15425	2.4678	0.595016	1.2825e-07
Solyc03g116930	0.356054	1.08172	2.9824	2.76997e-05
Solyc03g116940	0.126352	0.462319	3.46396	0.00788296
Solyc03g116950	0.228286	0.777553	3.30507	0.00687342
Solyc03g116973	1.99094	4.37776	2.19285	0.00533007
Solyc03g117080	17.1514	25.8679	1.50791	1.28731e-10
Solyc03g117230	15.8639	5.34734	0.337493	8.43645e-31
Solyc03g117420	43.6266	26.5237	0.608059	3.61312e-67
Solyc03g117590	45.6915	16.8911	0.369815	8.56754e-78
Solyc03g117600	30.7407	13.8358	0.450261	3.97879e-58
Solyc03g117640	4.27667	7.92005	1.84993	1.24758e-08
Solyc03g117680	13.7829	6.481	0.470604	1.2393e-37
Solyc03g117720	2.82138	4.72552	1.67252	0.000364986
Solyc03g117790	0.340293	1.2677	3.64753	5.45646e-10
Solyc03g117800	3.33228	2.09631	0.630202	9.60472e-07
Solyc03g117870	61.4078	39.1145	0.637022	2.28875e-59
Solyc03g117980	6.13133	9.82075	1.60075	7.39323e-17
Solyc03g118160	140.741	83.4348	0.592853	3.11671e-62
Solyc03g118310	10.4965	16.0617	1.5297	4.52257e-12
Solyc03g118320	5.41864	8.33605	1.53741	3.28101e-07
Solyc03g118470	6.64376	37.0471	5.56934	3.18214e-190
Solyc03g118740	10.3452	18.1172	1.75054	1.79166e-24
Solyc03g118810	71.7499	209.089	2.91387	4.38272e-177
Solyc03g118880	15.5265	27.9219	1.79782	1.22602e-06
Solyc03g118960	4.11171	7.6366	1.8552	3.61515e-08
Solyc03g119230	0.676236	1.93694	2.83713	0.000297068
Solyc03g119250	2.30664	7.67688	3.31811	4.52653e-39
Solyc03g119510	0.491237	1.39182	2.79672	0.00265109
Solyc03g119530	89.8341	51.2669	0.570732	9.23851e-51
Solyc03g119590	34.236	18.5784	0.54279	1.1425e-13
Solyc03g119770	2.41998	0.498726	0.209355	7.71909e-11
Solyc03g119860	3.98254	1.91367	0.481816	3.27023e-07
Solyc03g120360	1.2598	0.554257	0.444366	2.13062e-05
Solyc03g120410	22.6999	36.4857	1.60704	1.39943e-07
Solyc03g120520	3.02579	5.97904	1.97281	7.34543e-06
Solyc03g120530	5.97296	10.583	1.77054	1.64715e-10
Solyc03g120640	126.702	78.9262	0.622957	3.24416e-53
Solyc03g120870	20.8585	12.0176	0.576351	2.02997e-13
Solyc03g120890	2.76771	4.91513	1.77309	6.73185e-06
Solyc03g120900	13.0899	8.20809	0.627341	4.01461e-09
Solyc03g120990	17.6732	29.0155	1.64141	1.68075e-33
Solyc03g121010	7.37976	1.12353	0.153391	2.80745e-25
Solyc03g121040	19.2563	31.6248	1.64197	4.92495e-17
Solyc03g121090	9.05528	2.77495	0.307211	5.97301e-22
Solyc03g121300	2.32467	1.19436	0.515858	0.00104888
Solyc03g121350	2.4406	3.89926	1.59523	4.17798e-05
Solyc03g121400	1.14633	2.84575	2.46966	0.000428365
Solyc03g121460	52.9426	27.8277	0.52571	1.91752e-29
Solyc03g121620	5.68778	14.5416	2.5539	7.10726e-19
Solyc03g121660	15.2449	30.8214	2.02109	3.82369e-61
Solyc03g121790	11.8074	6.82375	0.578279	2.31577e-05
Solyc03g121860	85.0251	131.649	1.54829	3.10005e-21
Solyc03g121900	42.4931	75.2821	1.77145	1.71536e-18
Solyc03g121920	74.6343	29.7114	0.398174	3.57385e-190
Solyc03g122000	2.41125	5.30553	2.19537	6.98408e-09
Solyc03g122100	0.625049	2.15313	3.40624	5.02259e-09
Solyc03g122110	0.463352	1.50892	3.20886	1.84576e-07
Solyc03g122120	4.45703	7.10971	1.59383	7.96024e-09
Solyc03g122190	32.8274	19.9869	0.608967	1.72433e-33
Solyc03g122340	45.7825	20.6846	0.451922	1.18059e-148
Solyc03g123460	2.69463	1.12237	0.418678	0.000244196
Solyc03g123620	12.343	23.8174	1.92888	5.85521e-43
Solyc03g123670	6.54768	2.17817	0.33368	6.06347e-15
Solyc03g123790	9.45635	16.7163	1.76693	7.03813e-23
Solyc03g123850	13.3004	20.0971	1.51063	0.00447163
Solyc03g123860	3.06511	4.65419	1.51676	1.17172e-07
Solyc03g150136	16.7383	25.7712	1.53933	0.00127091
Solyc04g005040	7.24666	11.74	1.6192	6.43483e-07
Solyc04g005050	5.90554	9.37633	1.58672	7.86995e-06
Solyc04g005100	1.87662	3.6831	1.95752	7.65186e-05
Solyc04g005190	5.82783	8.81154	1.5111	3.53736e-09
Solyc04g005230	2.64589	11.6511	4.39067	1.98141e-48
Solyc04g005250	0.413363	1.11854	2.66566	1.22285e-05
Solyc04g005320	17.8028	0.269522	0.0156922	2.3489e-75
Solyc04g005380	4.71688	2.13539	0.45387	1.62275e-10
Solyc04g005480	21.3996	59.9649	2.8013	1.39757e-63
Solyc04g005670	10.4661	16.0337	1.53145	2.02808e-08
Solyc04g005790	5.53729	2.6016	0.470788	2.10641e-17
Solyc04g005870	0.256963	2.45812	9.24517	0.00229187
Solyc04g007070	41.308	26.7187	0.646902	1.36559e-53
Solyc04g007170	10.6626	17.7985	1.66861	1.41396e-18
Solyc04g007330	1.97056	3.58248	1.81387	4.64309e-06
Solyc04g007470	6.11478	14.2177	2.32297	1.46948e-35
Solyc04g007790	10.5671	2.88175	0.273398	6.28318e-30
Solyc04g007990	9.40019	17.4716	1.85773	0.000493944
Solyc04g008060	23.7885	41.5337	1.74564	5.17029e-25
Solyc04g008230	7.42295	12.1826	1.64034	7.79732e-12
Solyc04g008310	3.24087	1.54635	0.478749	4.79425e-07
Solyc04g008330	4.22365	0.616846	0.148063	1.96956e-30
Solyc04g008450	12.1435	6.62818	0.546195	1.0071e-28
Solyc04g008780	5.59888	9.01158	1.60845	1.37729e-05
Solyc04g008870	13.6622	21.0854	1.54295	9.07039e-10
Solyc04g009050	12.3917	1.57499	0.127804	5.18283e-166
Solyc04g009180	50.6873	79.228	1.56296	1.14234e-22
Solyc04g009230	8.32376	12.6669	1.52115	0.000459935
Solyc04g009260	1.33489	3.35854	2.50469	4.77706e-13
Solyc04g009400	8.05066	12.0838	1.50035	1.98172e-05
Solyc04g009525	11.2327	6.12296	0.545504	0.00389124
Solyc04g009860	0.836068	0.090397	0.118663	1.95824e-07
Solyc04g010040	5.41232	8.21217	1.51636	0.000901895
Solyc04g010200	1.11341	2.09049	1.86975	0.000102257
Solyc04g010320	1.77167	0.628319	0.358269	1.35639e-07
Solyc04g010330	21.9613	13.1011	0.596737	3.17627e-20
Solyc04g011650	3.9476	6.11029	1.54646	3.48282e-06
Solyc04g011690	1.03398	2.09387	2.01524	0.000208856
Solyc04g011810	0.0657349	0.892254	11.9133	0.00890143
Solyc04g012020	0.110262	2.20309	18.4023	7.32218e-23
Solyc04g014360	23.6925	14.652	0.618587	5.91515e-15
Solyc04g014510	2.61471	4.32856	1.65296	0.000243084
Solyc04g014530	8.01212	4.31805	0.539515	3.80844e-07
Solyc04g014770	3.02811	9.52532	3.13857	5.92494e-06
Solyc04g014830	0.475961	3.47538	7.17213	1.33071e-31
Solyc04g015020	9.22899	5.79555	0.628375	4.14963e-09
Solyc04g015030	139.456	59.1248	0.42401	4.39233e-187
Solyc04g015360	5.71947	13.5264	2.3626	1.59858e-33
Solyc04g015430	1.59385	2.59802	1.62609	0.00102568
Solyc04g015460	0.893868	0.422873	0.478912	0.000313531
Solyc04g015600	8.36826	5.37857	0.643161	5.66076e-19
Solyc04g015750	26.2879	14.4302	0.549099	6.87254e-92
Solyc04g015820	1.94977	8.99519	4.59502	1.01099e-08
Solyc04g015970	6.25078	4.06267	0.650505	1.17074e-20
Solyc04g016080	16.0595	10.6718	0.664723	1.1804e-24
Solyc04g016280	1.14498	0.501327	0.442717	0.00714099
Solyc04g017690	203.821	128.728	0.63159	5.63823e-59
Solyc04g018110	35.8888	137.15	3.82073	1.5654e-240
Solyc04g025040	0.642242	2.0589	3.17198	7.38853e-05
Solyc04g025450	9.95977	24.1826	2.42659	5.39237e-10
Solyc04g025510	7.26172	3.04059	0.419514	1.6657e-14
Solyc04g025650	31.4299	48.5343	1.54403	4.39713e-22
Solyc04g026110	10.0923	17.8247	1.76542	4.67229e-14
Solyc04g048900	18.4132	5.47567	0.297759	2.53595e-86
Solyc04g049090	16.3238	9.6044	0.588621	8.10935e-21
Solyc04g049340	1.36542	0.621986	0.459487	0.000342996
Solyc04g049800	8.5783	20.2234	2.35592	2.68647e-38
Solyc04g050560	21.3659	13.7336	0.64295	7.2771e-12
Solyc04g050625	2.59005	4.73779	1.82603	2.62167e-07
Solyc04g050730	6.16521	10.4357	1.69155	1.22913e-10
Solyc04g050790	18.6914	10.4025	0.556778	2.72433e-14
Solyc04g050860	6.56193	11.0653	1.68525	1.99182e-07
Solyc04g051150	1.06622	1.72025	1.60771	0.00816318
Solyc04g051246	2.42197	4.48731	1.84925	0.0094084
Solyc04g051280	42.7905	73.248	1.71162	1.09299e-54
Solyc04g051295	3.44037	8.45016	2.45196	0.000257262
Solyc04g051390	9.39329	19.5962	2.08504	2.82313e-09
Solyc04g051480	1.53202	2.37723	1.54812	0.00467341
Solyc04g053130	9.81113	5.68579	0.579952	7.17571e-09
Solyc04g054290	1.67405	2.90657	1.73188	2.86082e-05
Solyc04g054310	15.5249	31.0892	2.00189	8.59619e-56
Solyc04g054340	76.5186	19.5958	0.256189	1.39189e-65
Solyc04g054521	1.35762	0.0497798	0.0437108	0.00334045
Solyc04g054522	1.68044	0.263315	0.161683	0.00719298
Solyc04g054690	0.437119	2.03338	4.5701	1.33162e-15
Solyc04g054790	141.757	240.876	1.69916	3.20596e-36
Solyc04g054810	145.165	240.636	1.65763	3.62959e-45
Solyc04g054910	51.2286	156.871	3.06177	1.01828e-257
Solyc04g054980	94.4168	59.6402	0.631708	1.78898e-40
Solyc04g055000	2.58482	18.7761	7.23987	3.22104e-202
Solyc04g055050	4.49464	2.63297	0.586722	3.87258e-08
Solyc04g055090	2.81899	6.30927	2.23375	4.07309e-11
Solyc04g055255	1.08767	0.246174	0.233379	0.00244572
Solyc04g055257	3.39595	1.13301	0.335592	1.9124e-11
Solyc04g056260	1.16296	2.1104	1.80774	0.00309849
Solyc04g056320	4.42714	6.80351	1.53557	0.00100481
Solyc04g056580	10.2262	17.3675	1.69765	7.30656e-12
Solyc04g058150	2.23595	5.15842	2.30122	6.84101e-06
Solyc04g063200	9.43985	2.39232	0.254218	1.95849e-07
Solyc04g063210	24.5217	5.55505	0.226852	1.55885e-105
Solyc04g063300	2.18066	3.42425	1.56767	0.00163007
Solyc04g064530	1.42584	0.539389	0.382625	0.000447612
Solyc04g064610	12.426	20.9098	1.68219	5.06672e-11
Solyc04g064660	3.19274	4.80359	1.50296	0.00066517
Solyc04g064860	2.66352	4.74343	1.77797	0.00248882
Solyc04g064940	0.673601	1.2888	1.89993	0.000294373
Solyc04g071030	12.2915	22.3262	1.81573	8.8281e-22
Solyc04g071120	19.8503	10.3968	0.524002	1.48222e-46
Solyc04g071480	15.8633	34.8762	2.1978	3.1549e-48
Solyc04g071540	5.04033	7.73837	1.53423	4.80037e-09
Solyc04g071670	25.0066	39.3574	1.57365	0.000316082
Solyc04g071800	19.1028	2.64682	0.139007	6.75121e-184
Solyc04g071890	52.7019	22.9054	0.434729	2.98791e-93
Solyc04g072020	21.3097	12.3146	0.578083	1.14841e-28
Solyc04g072033	16.3467	10.3739	0.634837	3.58686e-13
Solyc04g072034	33.1472	17.9592	0.541938	5.30697e-30
Solyc04g072160	18.3378	7.57997	0.413671	7.43557e-30
Solyc04g072380	6.28875	10.5221	1.67209	3.11789e-18
Solyc04g072850	9.85818	15.8811	1.61034	2.89971e-17
Solyc04g072900	103.884	255.408	2.45845	1.31623e-230
Solyc04g072940	0.589966	1.75927	2.94894	6.08695e-07
Solyc04g073980	0.923623	1.73879	1.87312	0.000609154
Solyc04g073990	19.6349	32.516	1.6557	1.20579e-23
Solyc04g074070	1.54265	2.64189	1.70797	0.00133294
Solyc04g074163	3.60891	5.43699	1.50515	0.00379394
Solyc04g074270	7.80159	13.585	1.74036	8.2414e-27
Solyc04g074400	2.1434	1.00043	0.469226	0.000476009
Solyc04g074410	69.3408	118.313	1.70615	1.00182e-50
Solyc04g074420	5.5548	41.6507	7.48646	3.17508e-59
Solyc04g074430	3.80968	48.6742	12.7456	5.07203e-128
Solyc04g074440	0.0884844	2.53165	25.8077	1.22211e-18
Solyc04g074450	5.21896	37.3682	7.14831	1.53955e-125
Solyc04g074730	219.506	138.716	0.631964	1.59896e-38
Solyc04g074780	0.871564	0.151973	0.183734	9.02133e-05
Solyc04g076040	24.4674	40.9059	1.67157	1.53937e-33
Solyc04g076550	3.15347	1.77873	0.565434	0.0010001
Solyc04g076680	2.73988	5.11503	1.86373	0.00187811
Solyc04g076870	38.1528	25.1851	0.660199	1.15777e-24
Solyc04g076950	0.741346	2.15809	2.88561	2.75592e-09
Solyc04g077030	8.32135	14.1759	1.70271	7.94654e-16
Solyc04g077210	41.9338	16.7631	0.399895	6.04529e-111
Solyc04g077240	0.345419	1.26197	3.57879	4.99207e-05
Solyc04g077280	1.2899	0.842922	0.656142	0.00980407
Solyc04g077500	29.0534	18.9869	0.653638	9.60625e-20
Solyc04g077650	1.38401	2.64269	1.90292	0.000114721
Solyc04g077755	6.86679	10.3762	1.51033	0.0015244
Solyc04g077780	1.61632	3.15211	1.94433	0.00014439
Solyc04g077860	7.60555	3.75555	0.494455	6.30647e-14
Solyc04g077980	1.39756	41.1346	29.2311	5.8303e-235
Solyc04g078010	8.93595	22.2093	2.48373	9.41796e-15
Solyc04g078040	0.782198	1.64499	2.08912	0.00981033
Solyc04g078420	47.384	27.1615	0.573311	2.62272e-36
Solyc04g078460	5.29106	2.31123	0.43788	1.45229e-11
Solyc04g078660	2.03245	3.44142	1.68985	0.000860602
Solyc04g079050	34.7996	11.3374	0.325985	2.96218e-71
Solyc04g079250	9.38995	4.34589	0.463395	6.77883e-20
Solyc04g079360	8.98868	38.1119	4.23639	1.09101e-92
Solyc04g079640	1.14684	0.692578	0.607326	0.00858153
Solyc04g079680	7.05234	12.5358	1.77644	9.6432e-18
Solyc04g079700	3.08625	1.03178	0.336467	9.02854e-13
Solyc04g079730	2.21097	3.74664	1.69144	8.62616e-05
Solyc04g079830	1.0505	2.31339	2.19086	9.52389e-09
Solyc04g079860	1.43955	3.99164	2.7606	5.81275e-10
Solyc04g080130	27.0646	41.4537	1.53146	2.80159e-27
Solyc04g080290	29.7322	13.2268	0.445051	1.01147e-43
Solyc04g080640	2.03301	0.894568	0.442763	0.00152857
Solyc04g080780	16.4823	36.6701	2.22407	8.69257e-52
Solyc04g080820	2.0852	1.00971	0.486687	3.90374e-06
Solyc04g080960	201.428	122.507	0.608212	3.06801e-62
Solyc04g080970	24.5977	10.3119	0.419458	1.41314e-57
Solyc04g081250	6.425	12.9215	2.00956	7.30656e-07
Solyc04g081530	11.3511	4.16228	0.367243	8.12189e-11
Solyc04g081610	2.28404	0.0942427	0.0454407	1.06508e-05
Solyc04g081755	3.08402	0.386735	0.128227	2.03794e-23
Solyc04g081770	0.981716	0.423676	0.437299	0.00265832
Solyc04g082030	103.366	65.0027	0.628894	3.94537e-53
Solyc04g082270	1.33697	2.73162	2.03539	0.000742485
Solyc04g082290	21.9214	9.66524	0.441159	1.6226e-52
Solyc04g082420	47.3223	19.386	0.409783	8.09959e-217
Solyc04g082430	96.3569	59.739	0.620016	5.96449e-78
Solyc04g082480	2.8823	4.66366	1.6159	8.40035e-09
Solyc04g082630	42.7028	22.4715	0.526341	1.57114e-54
Solyc04g082710	0.306821	0.891668	2.84599	0.00267647
Solyc04g082930	41.9222	25.3152	0.603956	2.81392e-06
Solyc04g082960	0.14978	3.19839	20.0801	2.90696e-14
Solyc04g082970	13.9075	21.0433	1.51272	1.25808e-14
Solyc04g150104	1.17232	0.283238	0.248019	5.0202e-07
Solyc04g150128	2.18596	3.57076	1.63061	3.00047e-13
Solyc04g150136	17.8345	32.9166	1.8452	5.28624e-08
Solyc05g004000	3.37926	6.38451	1.8867	2.36665e-09
Solyc05g005070	2.16504	3.51258	1.61955	2.30715e-05
Solyc05g005090	23.9154	14.0872	0.589213	5.22043e-19
Solyc05g005140	11.7927	7.72275	0.655167	3.86948e-16
Solyc05g005150	5.36083	1.32301	0.248194	5.11277e-20
Solyc05g005260	10.6007	21.724	2.04832	2.66948e-21
Solyc05g005280	2.24383	0.364044	0.16596	7.38525e-15
Solyc05g005560	43.3772	71.1134	1.63927	5.29504e-64
Solyc05g005610	18.1293	10.065	0.555425	8.5071e-11
Solyc05g005670	0.390957	1.10902	2.79087	2.04819e-05
Solyc05g005680	2.99033	5.18754	1.73232	1.07113e-05
Solyc05g005710	265.621	166.096	0.625328	1.3117e-88
Solyc05g005930	5.80842	3.79136	0.653331	2.08495e-05
Solyc05g006010	5.11217	2.84102	0.556605	3.75333e-11
Solyc05g006030	5.50182	8.26718	1.50172	0.0016103
Solyc05g006220	1.39355	0.0753785	0.0608303	9.58649e-15
Solyc05g006390	6.47966	16.2224	2.50127	2.19392e-08
Solyc05g006560	9.04079	15.064	1.66549	3.73889e-12
Solyc05g006780	3.51813	6.83538	1.94023	9.9289e-12
Solyc05g006830	0.490769	1.48147	2.97837	0.000580769
Solyc05g006850	0.191839	0.938389	4.69875	0.00136256
Solyc05g006870	0.856318	4.48757	5.19159	3.36129e-12
Solyc05g006920	0.740113	1.75381	2.35139	1.87212e-06
Solyc05g007140	17.5594	29.6496	1.68813	1.55079e-20
Solyc05g007210	4.05086	0.509192	0.127853	3.72999e-14
Solyc05g007230	0.90431	1.49487	1.64591	0.000301996
Solyc05g007690	5.08177	12.8754	2.53063	5.43031e-19
Solyc05g007710	7.30436	14.2843	1.95428	7.8772e-16
Solyc05g007830	185.083	324.879	1.75527	2.34642e-98
Solyc05g008060	1.64663	3.58648	2.17097	1.46342e-13
Solyc05g008120	3.65602	2.26666	0.621017	0.00735366
Solyc05g008140	64.4184	39.0457	0.606188	5.0729e-28
Solyc05g008210	0.134391	0.729976	5.1248	0.00058386
Solyc05g008290	4.50474	1.0749	0.240302	1.09544e-36
Solyc05g008310	2.43968	1.19852	0.493338	4.07398e-09
Solyc05g008400	14.4858	8.08628	0.558527	2.9172e-14
Solyc05g008840	7.55424	11.5855	1.53293	0.00015324
Solyc05g008960	0.403623	1.09855	2.6801	5.02908e-06
Solyc05g009010	1.38618	2.89637	2.08166	0.00163576
Solyc05g009050	2.90651	6.11523	2.10019	8.07692e-14
Solyc05g009130	2.84905	1.36757	0.481828	3.20926e-05
Solyc05g009250	2.83819	4.5436	1.59877	0.0016618
Solyc05g009340	1.23909	4.02928	3.23379	0.000180969
Solyc05g009480	4.93647	1.60002	0.325489	1.07257e-05
Solyc05g009520	42.4483	26.3036	0.61975	3.93762e-15
Solyc05g009790	2.20178	10.8602	4.91467	2.88861e-47
Solyc05g009990	31.6238	55.0838	1.74161	1.53934e-58
Solyc05g010180	2.55212	1.18784	0.467517	3.9763e-08
Solyc05g010420	2667.47	1570.09	0.588606	1.40669e-194
Solyc05g010470	18.5205	27.831	1.50244	2.54303e-26
Solyc05g010530	1.10593	2.24303	2.01897	5.55718e-06
Solyc05g010540	10.2081	17.4616	1.70988	1.31763e-11
Solyc05g010590	19.9462	11.3988	0.571693	2.70218e-39
Solyc05g011890	1.80488	0.721948	0.403303	0.000584164
Solyc05g012110	52.7647	24.8106	0.470312	1.67004e-88
Solyc05g012510	111.804	59.1135	0.528769	1.51997e-194
Solyc05g012870	1.81052	3.46292	1.90765	0.000223888
Solyc05g013320	12.4913	18.8284	1.50691	1.51532e-07
Solyc05g013410	3.27156	7.1395	2.17869	6.57096e-13
Solyc05g013440	47.2666	29.2286	0.618457	1.46813e-73
Solyc05g013450	2.3084	1.24547	0.541526	2.48577e-05
Solyc05g013580	10.6322	17.8063	1.67411	8.20463e-16
Solyc05g013630	0.574754	2.42507	4.16427	6.40771e-05
Solyc05g014140	2.34399	0.510959	0.221309	0.00551652
Solyc05g014260	6.46193	14.0093	2.16617	1.21e-33
Solyc05g015750	3.54291	0.0697186	0.0224376	0.00031778
Solyc05g015840	100.015	65.1868	0.651804	6.31123e-60
Solyc05g015865	2.61905	8.88965	3.38513	1.12323e-12
Solyc05g015940	6.02173	1.57581	0.262911	3.12721e-08
Solyc05g016180	3.08868	15.8266	5.11077	1.20345e-15
Solyc05g016710	55.7977	26.7386	0.479299	7.99039e-09
Solyc05g018850	15.6673	25.4273	1.62255	0.00820071
Solyc05g018870	0.360046	1.54761	4.20924	6.32027e-13
Solyc05g021530	19.648	32.0003	1.62836	1.59391e-08
Solyc05g023995	37.4799	20.8943	0.557598	1.70959e-25
Solyc05g024160	2.32544	7.48319	3.20847	1.17734e-26
Solyc05g024380	20.5502	32.9901	1.60505	0.00555858
Solyc05g025810	7.78326	14.4701	1.85803	9.66924e-16
Solyc05g026180	0.659792	1.42874	2.14803	0.00100004
Solyc05g026470	4.91467	7.62367	1.55009	0.00212406
Solyc05g026570	4.44425	9.43176	2.11972	3.56686e-08
Solyc05g031600	0.361256	1.43171	3.88332	3.97062e-06
Solyc05g039940	6.17078	10.7295	1.73756	0.000194024
Solyc05g039990	6.88109	13.9486	2.02561	6.28692e-07
Solyc05g041200	7.15925	4.60157	0.643243	3.38675e-08
Solyc05g041220	71.589	45.9851	0.642398	1.53792e-47
Solyc05g041390	2.93089	5.70047	1.94175	0.00255198
Solyc05g041430	17.1427	27.8214	1.62256	6.59212e-11
Solyc05g041700	16.6272	34.7977	2.09216	4.89144e-09
Solyc05g041750	17.4108	28.4824	1.63554	0.000273187
Solyc05g041820	3.29115	6.68829	2.02908	0.00418927
Solyc05g041920	1.9821	0.89746	0.45553	0.000529686
Solyc05g044555	4.10363	6.89345	1.67819	0.00599361
Solyc05g046030	1.81056	0.714116	0.397743	5.36546e-05
Solyc05g046110	3.18862	8.74699	2.73774	3.00756e-30
Solyc05g046120	0.953999	1.5395	1.60736	0.00350608
Solyc05g046270	6.00885	1.9905	0.332372	7.08367e-10
Solyc05g046360	0.489396	1.25202	2.52709	0.00337258
Solyc05g047590	4.17543	8.19938	1.96142	3.37525e-15
Solyc05g047710	1.23055	0.250083	0.209651	4.55199e-10
Solyc05g048800	3.53537	14.9917	4.23135	9.58712e-27
Solyc05g048810	25.877	40.8636	1.57892	2.99305e-28
Solyc05g050130	39.8117	22.5578	0.566723	2.53501e-29
Solyc05g050210	7.87648	4.73627	0.601823	2.52655e-08
Solyc05g050490	3.38227	8.60246	2.53885	2.89071e-37
Solyc05g050540	1.16802	2.36175	2.01334	1.03624e-05
Solyc05g050710	3.16907	5.13822	1.61941	3.26964e-05
Solyc05g051240	16.6741	31.0302	1.86047	7.29599e-32
Solyc05g051380	26.8802	9.39026	0.34958	1.90125e-107
Solyc05g051400	6.35203	23.3563	3.67277	6.85633e-82
Solyc05g051425	3.57773	1.38701	0.389385	4.56868e-06
Solyc05g051530	0.860339	0.254768	0.304212	2.59768e-05
Solyc05g051735	5.88236	1.7315	0.295552	1.50524e-09
Solyc05g051900	17.0614	9.5732	0.56136	1.29574e-26
Solyc05g052040	2.04583	31.8857	15.5147	6.44402e-240
Solyc05g052300	0.410121	1.46203	3.50382	8.53027e-07
Solyc05g052550	70.018	251.766	3.59536	1.89157e-185
Solyc05g052560	67.7669	310.152	4.57622	1.07832e-122
Solyc05g052570	26.8032	115.837	4.32054	0
Solyc05g052630	118.438	77.943	0.658119	5.43291e-87
Solyc05g052680	0.837013	1.90331	2.2589	0.000143808
Solyc05g052950	4.03625	0.546208	0.137462	4.71016e-46
Solyc05g053000	4.28331	8.25831	1.92586	1.17566e-07
Solyc05g053100	40.9251	27.1579	0.663681	3.75343e-40
Solyc05g053320	5.12464	8.29069	1.61661	0.000858115
Solyc05g053330	1.86929	6.06014	3.23002	2.39802e-18
Solyc05g053410	7.7611	4.69084	0.604913	1.30205e-20
Solyc05g053500	4.30168	10.5432	2.44759	1.90863e-18
Solyc05g053570	1.14308	2.29834	2.00188	6.3188e-12
Solyc05g053790	2.55086	1.54686	0.607946	0.00144132
Solyc05g054010	2.0227	4.41319	2.17602	2.81878e-22
Solyc05g054030	16.795	33.2161	1.97715	4.00863e-35
Solyc05g054240	20.4476	32.9703	1.61213	4.08185e-30
Solyc05g054315	56.6013	85.783	1.51547	3.72424e-22
Solyc05g054340	3.51359	6.11354	1.73787	1.80579e-14
Solyc05g054405	13.5982	21.5531	1.58457	6.83697e-16
Solyc05g054760	227.469	135.988	0.597849	5.55325e-82
Solyc05g054770	1.34407	2.24866	1.66805	0.000155447
Solyc05g055020	6.69407	13.4725	2.01109	8.73402e-16
Solyc05g055080	0	1.04283	105.283	0.000206159
Solyc05g055290	3.94423	6.95615	1.76169	2.20652e-06
Solyc05g055343	12.4371	7.88147	0.634	8.91485e-11
Solyc05g055540	3.04203	1.86565	0.614558	0.000164106
Solyc05g055570	0.495243	1.87417	3.72925	0.000133364
Solyc05g055730	9.68558	15.5182	1.60157	5.39764e-17
Solyc05g055740	0.301781	1.01129	3.27566	0.00544091
Solyc05g055840	0.940015	2.4153	2.55291	7.14105e-09
Solyc05g056050	18.9665	3.08419	0.163054	3.00508e-88
Solyc05g056060	50.802	20.3565	0.400821	2.45307e-145
Solyc05g056170	15.1921	8.52135	0.561197	2.71876e-32
Solyc05g056360	41.2039	24.4896	0.594451	1.80725e-25
Solyc05g056370	0.518329	1.0141	1.93838	0.00418454
Solyc05g056400	2.48849	0.513366	0.209473	5.81663e-17
Solyc05g056620	42.9125	0.0571405	0.00156422	1.11202e-66
Solyc05g150117	0.8995	2.54376	2.80787	1.48993e-05
Solyc05g150119	3.97529	1.64699	0.415777	0.00149909
Solyc05g150145	7.28381	13.0658	1.79273	0.00226524
Solyc06g005100	1.8233	0.717287	0.39671	1.5767e-06
Solyc06g005170	30.2052	58.2531	1.92827	9.04889e-73
Solyc06g005270	0.982998	0.0699338	0.0804974	0.000956577
Solyc06g005610	4.11222	7.88118	1.91431	0.00173739
Solyc06g005650	40.2964	125.714	3.11921	1.62734e-141
Solyc06g005710	18.6938	11.6031	0.620896	3.11782e-21
Solyc06g005750	101.022	59.4468	0.588498	3.31798e-51
Solyc06g005910	16.3494	10.277	0.62881	9.81381e-17
Solyc06g005980	14.9518	23.7687	1.58929	3.44869e-15
Solyc06g006000	84.7659	137.082	1.61711	5.43637e-29
Solyc06g007140	5.24757	7.92194	1.50867	8.95995e-05
Solyc06g007160	1.13262	2.1567	1.89625	0.000563
Solyc06g007180	29.6212	9.1892	0.310456	6.17274e-154
Solyc06g007190	0.828591	3.08772	3.69396	6.9508e-17
Solyc06g007230	0.830405	0.107627	0.139964	0.00320218
Solyc06g007440	4.1773	0.84849	0.205022	1.08815e-29
Solyc06g007460	13.4558	8.94207	0.664803	8.46704e-05
Solyc06g007493	1.69306	4.46263	2.62624	0.00579823
Solyc06g007600	2.28418	4.2735	1.86711	0.000664235
Solyc06g007730	2.81788	6.15466	2.17996	0.00081146
Solyc06g008100	7.40627	4.59339	0.620715	0.00126506
Solyc06g008366	0.385871	1.01289	2.58389	0.0012775
Solyc06g008890	5.58679	8.8757	1.58764	1.40171e-06
Solyc06g009110	5.02312	8.41041	1.673	5.83634e-09
Solyc06g009120	21.4389	8.87773	0.414367	9.66284e-56
Solyc06g009140	0.831392	35.0818	41.7068	1.25575e-68
Solyc06g010060	5.2554	13.7239	2.60833	2.94486e-07
Solyc06g011350	8.3184	14.3457	1.7237	1.09685e-12
Solyc06g011570	24.9583	40.1203	1.60725	1.51988e-12
Solyc06g011575	14.8444	22.6533	1.5257	0.00449851
Solyc06g016750	44.85	28.2155	0.629191	6.29018e-38
Solyc06g030470	13.7189	23.8498	1.73792	5.61217e-24
Solyc06g034140	13.5887	7.93473	0.584226	1.67022e-17
Solyc06g034290	0.486863	1.07485	2.1834	0.00274699
Solyc06g035530	3.02673	0.479134	0.161073	5.65798e-20
Solyc06g035610	4.06513	7.21702	1.77344	3.14542e-05
Solyc06g035620	3.32007	5.35023	1.60965	3.53341e-06
Solyc06g035700	0.297985	2.72121	8.86801	2.35306e-09
Solyc06g035790	4.90876	8.31703	1.69291	1.63136e-11
Solyc06g035940	0.912592	0.119959	0.140863	4.33428e-13
Solyc06g035960	0.589276	1.17716	1.98099	0.00449851
Solyc06g036110	1.80859	3.6212	1.99671	0.00243811
Solyc06g036310	32.4346	65.7372	2.02645	1.67534e-61
Solyc06g036480	4.66277	10.0453	2.15189	1.76935e-05
Solyc06g036490	1.54289	4.19145	2.70557	3.33357e-29
Solyc06g036640	14.7742	22.712	1.53691	5.62916e-17
Solyc06g048600	16.0268	27.002	1.68437	4.6217e-12
Solyc06g048820	53.6605	86.8001	1.61747	2.6845e-10
Solyc06g049010	1.21946	3.94627	3.21789	1.54733e-18
Solyc06g049020	8.75441	44.9897	5.13436	2.81885e-105
Solyc06g050290	1.007	0.289958	0.294943	0.000129681
Solyc06g050500	6.36227	3.25932	0.513053	2.22259e-08
Solyc06g050520	0.330569	1.00522	2.98094	0.00688635
Solyc06g050565	37.4185	24.9276	0.666274	4.07889e-12
Solyc06g050710	99.1402	43.7503	0.441353	5.25224e-12
Solyc06g050810	0.991245	2.18416	2.19144	0.00118207
Solyc06g051130	4.13168	7.0646	1.70815	5.17037e-07
Solyc06g051190	7.62697	4.78978	0.628493	5.92326e-14
Solyc06g051260	20.7811	12.6929	0.610978	1.07674e-12
Solyc06g051680	6.40661	14.3738	2.24166	1.08447e-07
Solyc06g051740	32.3522	20.181	0.623908	0.00130592
Solyc06g051800	0.277442	0.971046	3.41302	3.04441e-05
Solyc06g051840	2.88476	7.54509	2.60992	4.79432e-16
Solyc06g053140	36.0716	16.7314	0.463988	3.05584e-56
Solyc06g053210	2.41848	4.56088	1.8822	9.60042e-06
Solyc06g053610	4.55848	2.63148	0.578196	0.000125328
Solyc06g053830	4.90813	1.96943	0.402475	1.96614e-11
Solyc06g053950	2.38438	5.40441	2.2613	0.000978726
Solyc06g053960	1.47229	4.62459	3.12665	1.12412e-10
Solyc06g054070	12.5488	7.47484	0.595985	6.414e-08
Solyc06g054250	87.5179	46.9584	0.53661	3.04581e-102
Solyc06g054320	0.751628	2.15542	2.84314	0.00115834
Solyc06g054450	11.1058	17.131	1.54204	9.80848e-05
Solyc06g054470	12.0788	20.7077	1.71379	4.71845e-08
Solyc06g054480	1.41681	2.35608	1.65831	0.00215086
Solyc06g054640	4.00186	7.15128	1.78503	6.10027e-05
Solyc06g054670	1.21495	3.38336	2.7702	5.61025e-10
Solyc06g059730	3.68463	8.55469	2.31814	9.56621e-18
Solyc06g059740	31.8846	9.04222	0.283816	1.69079e-159
Solyc06g059870	102.788	51.0927	0.49712	4.46498e-21
Solyc06g060560	0.854552	2.282	2.65108	0.000185196
Solyc06g060570	19.8104	13.173	0.665124	8.27002e-12
Solyc06g060620	5.04743	14.1115	2.79223	4.08585e-57
Solyc06g060680	1.2934	3.38323	2.60338	1.15705e-06
Solyc06g060690	1.43715	6.58469	4.55703	6.18301e-32
Solyc06g060820	1.16481	2.37208	2.02763	0.000851212
Solyc06g061010	16.3847	34.4934	2.10454	1.80143e-26
Solyc06g061020	14.9395	23.857	1.59651	6.94904e-14
Solyc06g061023	9.09741	5.35709	0.58931	9.55126e-14
Solyc06g061040	2.46911	4.08932	1.65355	0.000345964
Solyc06g061090	1.64812	3.28255	1.98572	0.00122199
Solyc06g061160	2.96149	7.3594	2.48004	4.05158e-08
Solyc06g061240	8.1687	14.6467	1.79206	1.41424e-14
Solyc06g061280	2.28721	1.39552	0.611838	0.00341066
Solyc06g062330	11.9966	4.77273	0.398341	4.33095e-23
Solyc06g062340	8.10275	4.60014	0.568259	0.000244259
Solyc06g062370	52.272	12.3686	0.236767	4.34152e-181
Solyc06g062430	5.7361	2.39815	0.419093	1.64715e-10
Solyc06g062670	2.58346	4.989	1.92754	6.21778e-11
Solyc06g062950	55.0941	30.3887	0.551659	4.63102e-100
Solyc06g062960	3.57607	1.32968	0.37358	0.000166636
Solyc06g063040	18.5224	11.855	0.640229	1.31648e-08
Solyc06g063210	1.88261	0.892999	0.477118	1.37504e-09
Solyc06g063370	143.319	36.4518	0.254392	0
Solyc06g064450	21.401	12.87	0.601559	3.04113e-16
Solyc06g064660	0.580206	1.58532	2.70299	2.01065e-08
Solyc06g065100	31.7178	18.8481	0.594371	1.58878e-27
Solyc06g065820	1.18141	3.41105	2.87143	1.04849e-08
Solyc06g065870	2.71812	0.841118	0.31198	3.98182e-15
Solyc06g066080	2.50981	3.80791	1.51516	0.00159163
Solyc06g066130	3.58246	1.03373	0.290535	2.0566e-08
Solyc06g066180	1.20336	0.41756	0.352378	0.000582257
Solyc06g066220	1.69455	6.53918	3.84217	5.39093e-05
Solyc06g066370	4.30646	13.134	3.04509	1.08413e-61
Solyc06g066680	0.973334	2.01404	2.05834	0.00368367
Solyc06g066770	2.6102	4.09284	1.56585	0.00608457
Solyc06g066800	15.4182	29.5393	1.91528	4.40673e-18
Solyc06g068165	2.86012	0.593298	0.2102	0.00638147
Solyc06g068270	0.505192	1.55178	3.03146	6.39152e-06
Solyc06g068310	11.6605	21.0257	1.80246	3.37221e-09
Solyc06g068430	0.425747	2.33488	5.38128	3.34728e-05
Solyc06g068450	1.36778	0.603171	0.445043	0.000463004
Solyc06g068460	6.02269	33.0565	5.48122	8.18759e-225
Solyc06g068500	12.1236	5.30759	0.438253	2.94426e-24
Solyc06g068510	1.33748	2.8239	2.10311	5.08457e-05
Solyc06g068550	6.44462	12.321	1.91041	3.87573e-19
Solyc06g068600	2.29491	3.87518	1.68561	0.000473628
Solyc06g068620	59.3301	16.9455	0.285735	4.0892e-103
Solyc06g068630	4.68754	7.76362	1.65483	0.000382054
Solyc06g068650	9.88307	5.38739	0.545573	6.05212e-21
Solyc06g068700	1.54339	2.64456	1.70889	0.000444162
Solyc06g069150	8.56762	3.25426	0.380555	4.20407e-13
Solyc06g069220	0.520011	1.1001	2.09448	0.00513098
Solyc06g069340	1.71307	4.27082	2.48441	0.000316029
Solyc06g069400	3.60134	1.46527	0.408509	2.19152e-10
Solyc06g069430	25.003	5.68132	0.227535	4.35127e-105
Solyc06g069550	0.924189	3.4142	3.66543	1.40257e-12
Solyc06g069760	10.8282	2.29284	0.212474	4.09037e-93
Solyc06g070900	6.01575	10.3659	1.72193	1.71538e-10
Solyc06g070950	0.162781	0.894353	5.2341	1.97831e-11
Solyc06g071090	0.761586	2.03853	2.65496	0.000133082
Solyc06g071320	5.07844	9.59961	1.88852	2.59436e-07
Solyc06g071480	2.60934	6.38331	2.44082	3.55694e-12
Solyc06g071780	9.34623	15.9677	1.70771	6.51078e-09
Solyc06g071990	6.54974	14.3623	2.19099	7.27444e-25
Solyc06g072013	39.6465	62.7292	1.58207	8.04788e-18
Solyc06g072310	12.275	19.7587	1.60917	1.16413e-19
Solyc06g072460	4.80241	2.79643	0.583165	2.2775e-05
Solyc06g072520	11.7042	5.76589	0.493067	1.63506e-17
Solyc06g072550	0.802224	1.75173	2.16902	0.00968469
Solyc06g072710	8.61481	5.15193	0.598498	3.63124e-14
Solyc06g072840	1.5251	3.49819	2.28532	7.75949e-06
Solyc06g072845	0.270782	1.07284	3.85652	0.00264789
Solyc06g073040	2.28916	5.87082	2.55781	0.00128812
Solyc06g073050	13.3164	65.9283	4.94795	0
Solyc06g073080	4.76119	1.98033	0.417157	1.09783e-11
Solyc06g073170	13.8878	6.8697	0.495021	3.19925e-10
Solyc06g073180	34.7396	11.3155	0.325917	1.57901e-91
Solyc06g073190	30.0824	19.0619	0.633779	4.37051e-23
Solyc06g073580	1.30641	0.616648	0.476027	0.00130949
Solyc06g073750	2.32352	0.960715	0.415987	1.68925e-09
Solyc06g073940	0.443113	2.19822	4.87344	9.225e-12
Solyc06g074030	3.7707	49.3701	13.0611	4.11471e-228
Solyc06g074160	26.8624	42.7451	1.59104	2.51393e-16
Solyc06g074200	124.723	61.0184	0.489271	1.11973e-89
Solyc06g074290	61.1488	103.049	1.6851	3.87924e-07
Solyc06g074350	10.1338	0.115519	0.0123739	1.68262e-36
Solyc06g074620	1.0154	4.51233	4.4103	3.54887e-17
Solyc06g074670	35.6146	70.0724	1.96725	3.82949e-75
Solyc06g074680	0.135838	0.794365	5.51546	1.54378e-08
Solyc06g074820	821.533	459.74	0.559618	2.98695e-138
Solyc06g074910	5.45749	8.78242	1.60813	0.000336338
Solyc06g075090	3.56889	0.529229	0.150669	3.94182e-14
Solyc06g075170	27.2525	16.6572	0.61136	3.84998e-09
Solyc06g075280	10.2028	1.96555	0.193438	3.92918e-72
Solyc06g075510	4.62468	10.2038	2.20379	8.37193e-26
Solyc06g075567	4.22965	7.4229	1.75318	0.000474002
Solyc06g075610	4.63474	10.9468	2.35897	1.57585e-25
Solyc06g075630	0.817683	1.69804	2.06364	0.00125544
Solyc06g075690	9.0474	13.8766	1.53317	3.92477e-10
Solyc06g075780	0.0353921	2.64548	58.5009	1.07729e-08
Solyc06g075960	2377.46	1571.43	0.660972	9.39854e-67
Solyc06g076040	3.64805	10.363	2.83566	1.6034e-57
Solyc06g076050	4.31273	9.40059	2.177	3.47038e-23
Solyc06g076080	0.0853016	5.46609	57.4606	1.12838e-07
Solyc06g076120	21.2055	32.666	1.5402	4.88065e-12
Solyc06g076170	2.36293	3.6131	1.52685	0.00332682
Solyc06g076210	6.58219	15.3888	2.33592	2.87394e-47
Solyc06g076320	3.55562	7.14519	2.00672	0.0015877
Solyc06g076350	10.3177	16.1094	1.5608	1.14748e-08
Solyc06g076420	0.939818	0.0317873	0.0439951	1.92091e-08
Solyc06g076520	20.3817	37.0307	1.81646	2.22265e-13
Solyc06g076780	22.3188	33.7819	1.51338	5.75429e-18
Solyc06g076870	2.66344	6.88116	2.57764	5.31659e-16
Solyc06g082040	1.21029	2.07235	1.70645	0.000126014
Solyc06g082060	4.60847	8.01506	1.7376	0.00024328
Solyc06g082280	13.7695	8.78886	0.638547	1.36642e-14
Solyc06g082300	2.01771	6.62355	3.27145	2.83038e-25
Solyc06g082570	23.0711	12.2334	0.53045	6.16068e-21
Solyc06g082590	11.4016	23.3425	2.04639	1.92475e-20
Solyc06g082940	149.322	92.9733	0.62266	6.35955e-53
Solyc06g082980	240.701	155.9	0.647707	1.05951e-89
Solyc06g083070	26.0507	16.2101	0.622398	2.61879e-40
Solyc06g083130	5.13353	1.95825	0.382665	3.63306e-08
Solyc06g083140	4.38859	7.13524	1.62444	0.000516401
Solyc06g083450	0.151482	2.53717	15.7737	5.14872e-18
Solyc06g083470	6.99787	1.7077	0.24511	3.22583e-24
Solyc06g083480	5.54005	9.4295	1.7008	3.45809e-05
Solyc06g083680	50.5712	33.2169	0.656903	5.44259e-22
Solyc06g083750	6.74312	11.9211	1.76675	1.84076e-10
Solyc06g083900	28.5655	9.13943	0.320184	1.90165e-66
Solyc06g083910	2.31313	0.446571	0.196532	1.08269e-12
Solyc06g084050	38.9626	24.5228	0.629489	2.08445e-15
Solyc06g084080	12.1294	19.0614	1.57103	2.8261e-16
Solyc06g084320	14.3207	8.74074	0.610631	2.16014e-08
Solyc06g084580	5.26271	8.5623	1.62579	4.69678e-11
Solyc06g150130	38.937	11.2923	0.290196	7.06624e-135
Solyc06g150132	1.23792	4.34866	3.49275	1.27382e-16
Solyc07g005100	2.12437	3.58519	1.68443	0.00154081
Solyc07g005140	26.3239	15.8944	0.603954	1.95906e-49
Solyc07g005390	24.1596	8.63288	0.357593	1.65543e-111
Solyc07g005470	1.25044	2.35608	1.87718	5.12867e-06
Solyc07g005475	19.5867	12.8156	0.654476	5.70501e-05
Solyc07g006220	23.7314	74.4676	3.13703	2.13857e-173
Solyc07g006280	20.1687	92.0066	4.56008	0
Solyc07g006300	33.18	56.3898	1.6993	5.21623e-50
Solyc07g006370	3.11917	1.8178	0.584115	9.66497e-06
Solyc07g006380	4917.17	1027.98	0.20906	0
Solyc07g006560	30.2045	9.38702	0.311011	2.96218e-71
Solyc07g006570	40.7339	20.8434	0.511816	9.13609e-45
Solyc07g006630	4.12043	0.207633	0.0526903	6.61473e-34
Solyc07g006680	1.97623	4.07401	2.05616	2.96384e-07
Solyc07g006700	1.49764	3.57846	2.38019	0.00106721
Solyc07g006870	1.7352	0.711663	0.413514	0.000161021
Solyc07g006890	3.66753	9.3315	2.54016	4.612e-26
Solyc07g007130	3.96985	7.759	1.95208	0.00012304
Solyc07g007170	0.953425	9.04998	9.40393	4.81336e-41
Solyc07g007250	4.66842	0.844732	0.182697	1.56041e-10
Solyc07g007270	0.51086	1.54922	2.99355	0.000281497
Solyc07g007280	2.13348	3.80878	1.78158	0.00303863
Solyc07g007440	3.82249	8.18569	2.13847	6.44848e-12
Solyc07g007590	24.9129	72.3491	2.90333	1.57924e-158
Solyc07g007750	402.665	154.047	0.382584	1.97161e-56
Solyc07g007860	29.1625	57.5597	1.97342	3.92567e-23
Solyc07g007950	2.90297	13.7851	4.73575	3.65133e-33
Solyc07g008060	17.545	26.5714	1.51418	3.46371e-16
Solyc07g008180	87.3264	132.366	1.5157	1.01124e-28
Solyc07g008240	6.2768	0.314154	0.0515611	1.18511e-32
Solyc07g008410	5.8622	2.77003	0.473422	6.90979e-15
Solyc07g008560	1.87692	0.655736	0.352816	4.81721e-11
Solyc07g008570	6.61955	1.88627	0.286034	3.42245e-45
Solyc07g008600	1.46677	0.648831	0.446131	2.38627e-08
Solyc07g009380	2.54615	0.201353	0.082684	2.00279e-20
Solyc07g009410	1.19865	0.539194	0.454385	0.000489264
Solyc07g014620	7.90625	14.8773	1.8806	6.99879e-06
Solyc07g016215	0.859154	0.0405831	0.0581981	1.92441e-06
Solyc07g017520	19.504	29.7125	1.52314	1.10684e-17
Solyc07g017600	8.38463	16.2101	1.9322	4.46092e-31
Solyc07g017780	2.09239	4.89736	2.33418	5.46292e-27
Solyc07g017800	9.23742	5.72325	0.619983	3.07112e-07
Solyc07g018140	6.5634	11.1543	1.6984	1.315e-09
Solyc07g021630	1.78593	3.86363	2.15689	2.39338e-07
Solyc07g021750	6.26787	10.8024	1.7223	1.05761e-06
Solyc07g023990	12.0648	25.1332	2.08228	1.2268e-33
Solyc07g032220	1.39108	0.481031	0.350466	0.000576892
Solyc07g032230	8.8025	16.276	1.84806	7.31799e-46
Solyc07g032740	54.2633	31.9515	0.588899	4.72106e-73
Solyc07g039347	7.81169	12.7147	1.62685	0.0052242
Solyc07g039380	20.1086	11.9494	0.594446	3.72678e-11
Solyc07g040680	7.25246	2.41236	0.333545	3.5679e-28
Solyc07g040750	2.61585	6.68283	2.54882	5.00733e-15
Solyc07g040960	0.366224	55.3774	147.219	0
Solyc07g041720	16.8741	39.3897	2.33354	7.04843e-37
Solyc07g042430	1.18572	0.631617	0.536593	0.00545567
Solyc07g042500	1.21985	1.96804	1.60835	1.6415e-06
Solyc07g043120	12.0491	6.90289	0.573253	6.74078e-14
Solyc07g043150	0.209387	0.885508	4.08187	1.61845e-05
Solyc07g043170	1.55987	2.69507	1.72311	0.000437948
Solyc07g043410	1.46323	0.403523	0.280692	4.57366e-07
Solyc07g043550	12.5106	20.4052	1.63053	8.56745e-18
Solyc07g043590	25.7059	16.904	0.657727	2.08166e-26
Solyc07g043630	0.0797371	1.02877	11.5757	2.75253e-14
Solyc07g043660	0.369611	2.41605	6.39088	6.51504e-26
Solyc07g043680	0.326951	1.77928	5.31022	2.71729e-13
Solyc07g044990	0.976704	1.86113	1.89635	0.00448485
Solyc07g045100	2.66507	5.91469	2.21478	3.89322e-14
Solyc07g045180	7.34702	13.0926	1.78096	1.88151e-26
Solyc07g045320	6.27812	3.43315	0.547565	6.00608e-12
Solyc07g045550	10.5756	6.95299	0.657781	2.42506e-07
Solyc07g047740	3.88529	1.84563	0.476376	1.14444e-07
Solyc07g047850	184.353	73.5472	0.39898	3.60079e-222
Solyc07g047960	2.21646	1.26623	0.573208	0.000616292
Solyc07g048000	3.62761	2.03897	0.563273	1.27987e-08
Solyc07g049230	62.4416	98.9328	1.58431	1.36642e-14
Solyc07g049430	19.5288	35.0904	1.79645	4.2213e-29
Solyc07g052180	23.0563	3.94545	0.171482	6.96668e-15
Solyc07g052220	1.7376	3.84347	2.20501	0.00390661
Solyc07g052230	0.958947	1.86872	1.93893	0.000139112
Solyc07g052400	25.5328	14.3869	0.563639	2.74465e-64
Solyc07g052510	4.36017	2.18178	0.501533	5.91342e-09
Solyc07g052555	17.8196	45.0408	2.52675	1.93094e-14
Solyc07g052690	3.3582	2.177	0.649309	2.5295e-05
Solyc07g052730	2.0086	4.32536	2.14771	4.07203e-16
Solyc07g052740	18.8791	29.1208	1.5422	6.97948e-06
Solyc07g052830	10.96	17.0499	1.55515	9.32939e-10
Solyc07g052970	3.51074	7.07208	2.01153	6.5739e-13
Solyc07g052990	2.67211	8.853	3.3045	2.83904e-06
Solyc07g053020	4.09583	6.46377	1.57673	2.08197e-07
Solyc07g053100	0.60943	1.19644	1.94767	0.000568976
Solyc07g053140	13.6237	5.55488	0.408172	1.17003e-30
Solyc07g053270	29.6725	18.4288	0.6212	3.01351e-32
Solyc07g053410	3.24914	11.275	3.46258	3.87333e-28
Solyc07g053640	1.922	3.67026	1.90489	6.56708e-06
Solyc07g053740	34.5478	112.933	3.26823	4.46126e-171
Solyc07g053760	3.82089	6.90828	1.80592	1.05651e-07
Solyc07g053930	3.9169	7.09999	1.81059	0.00426192
Solyc07g054310	43.4036	1.80266	0.0417533	4.76441e-101
Solyc07g054340	4.14827	10.1226	2.43673	1.63016e-12
Solyc07g054370	9.88659	16.9474	1.71345	4.93813e-19
Solyc07g054430	56.9078	9.36369	0.164688	1.30469e-289
Solyc07g054600	2.40221	4.63949	1.92748	7.39614e-08
Solyc07g054730	226.702	115.581	0.509857	5.66291e-67
Solyc07g054760	24.6448	15.5705	0.631944	0.000896316
Solyc07g054780	34.9841	21.2041	0.606219	5.52047e-06
Solyc07g054790	9.23896	1.74349	0.189588	3.88422e-12
Solyc07g054950	11.664	21.3533	1.82999	2.19566e-14
Solyc07g055050	77.746	47.9217	0.616437	5.48738e-64
Solyc07g055260	5.40333	3.20901	0.594645	7.68465e-07
Solyc07g055530	3.35827	5.47013	1.62699	2.23466e-06
Solyc07g055840	0.375263	0.855967	2.24773	0.00390114
Solyc07g056000	0.051083	4.58021	75.1471	7.91228e-32
Solyc07g056200	0.198134	1.20691	5.84679	2.20063e-05
Solyc07g056420	12.8377	4.87983	0.380598	5.00189e-40
Solyc07g056480	37.4703	17.2495	0.460495	2.00628e-44
Solyc07g056708	1.46336	0.0811108	0.0618388	2.99625e-14
Solyc07g061720	2.20891	1.12171	0.510029	0.00025882
Solyc07g061730	6.42055	1.94105	0.303404	1.16593e-23
Solyc07g061740	6.32237	9.5222	1.50531	1.02068e-06
Solyc07g061800	3.27826	1.5653	0.479067	3.48365e-05
Solyc07g061910	0.251822	2.3626	9.0619	4.87612e-05
Solyc07g062440	11.8717	17.8719	1.505	5.58963e-12
Solyc07g062680	34.7453	55.2033	1.58863	5.16136e-22
Solyc07g062710	2.05523	4.49966	2.18361	2.32111e-07
Solyc07g062720	2.09174	1.35589	0.649886	0.000920549
Solyc07g062810	6.528	2.8363	0.435348	4.04633e-14
Solyc07g062930	2.22705	4.19004	1.87749	2.40462e-06
Solyc07g063170	12.4105	21.0844	1.69836	3.1833e-07
Solyc07g063180	10.9804	5.28977	0.482219	3.32267e-10
Solyc07g063310	4.58345	8.79877	1.91768	1.49216e-14
Solyc07g063480	11.8345	18.1799	1.53572	8.14465e-10
Solyc07g063500	2.50484	1.62463	0.649991	0.000242199
Solyc07g063600	59.9749	8.68849	0.145011	1.07787e-229
Solyc07g063620	2.9985	5.17257	1.72264	9.41434e-06
Solyc07g063640	15.1267	7.59047	0.502122	1.06752e-06
Solyc07g063810	4.90811	1.69272	0.346214	1.624e-19
Solyc07g063940	9.93905	16.1481	1.62408	2.76092e-12
Solyc07g064160	208.921	75.6893	0.362317	2.14531e-277
Solyc07g064260	4.31803	2.72845	0.632723	0.000500872
Solyc07g064370	0.357517	1.19138	3.26892	3.79782e-06
Solyc07g064620	13.2227	23.2018	1.75413	7.63168e-06
Solyc07g064820	0.732134	1.75035	2.37201	3.27392e-05
Solyc07g065500	75.7268	29.7313	0.392693	9.213e-77
Solyc07g065920	21.2782	12.9993	0.611105	1.72145e-15
Solyc07g065970	20.9744	13.7823	0.657262	8.04518e-07
Solyc07g066050	628.753	372.183	0.591945	1.16356e-09
Solyc07g066110	1.19705	2.29797	1.91207	0.000358773
Solyc07g066250	8.62283	5.56931	0.64629	1.09392e-06
Solyc08g005050	6.60146	10.3504	1.56704	7.37063e-09
Solyc08g005090	3.81673	17.8638	4.67077	6.17083e-59
Solyc08g005320	1.36443	2.19759	1.60619	0.00968469
Solyc08g005333	3.82534	7.45621	1.94669	3.55189e-12
Solyc08g005335	5.75231	9.46696	1.64465	8.36857e-09
Solyc08g005440	1.04558	2.13461	2.03168	1.54609e-07
Solyc08g005610	1.8039	5.73086	3.16493	9.58712e-27
Solyc08g005640	4.44022	6.82799	1.53655	1.90877e-06
Solyc08g005650	20.2981	32.86	1.61857	9.99283e-31
Solyc08g005880	2.55393	4.54295	1.77577	8.88752e-07
Solyc08g006160	15.5826	9.97132	0.64013	1.03034e-09
Solyc08g006200	4.56439	1.49572	0.329163	1.7646e-19
Solyc08g006500	3.9699	6.20483	1.56156	1.74399e-09
Solyc08g006560	6.09812	3.55639	0.583876	2.45451e-09
Solyc08g006690	1.05329	0.263763	0.257468	0.00404126
Solyc08g006730	5.69198	1.96663	0.346656	6.73945e-11
Solyc08g006765	9.14357	20.7141	2.26405	4.31372e-21
Solyc08g006860	8.29821	0.0904834	0.0120945	2.59071e-45
Solyc08g006870	58.2548	92.2071	1.58272	1.69877e-52
Solyc08g007060	2.14931	3.8177	1.77265	2.32961e-05
Solyc08g007225	1.00427	1.89101	1.87428	0.00150052
Solyc08g007240	28.3305	6.71278	0.237215	2.33395e-125
Solyc08g007270	2.94279	5.51658	1.87165	3.51557e-06
Solyc08g007800	0.484882	1.48318	3.01725	3.36081e-10
Solyc08g008305	3.12733	1.58415	0.508123	0.000107269
Solyc08g008360	11.0334	7.20318	0.653164	8.94551e-06
Solyc08g008370	7.29667	56.0087	7.66679	0
Solyc08g008480	4.51063	7.39377	1.63777	9.54567e-05
Solyc08g014000	5.69813	1.72639	0.304195	1.98657e-48
Solyc08g014030	1.25681	2.27805	1.80615	0.0028314
Solyc08g014570	3.61933	6.05833	1.67202	1.87476e-08
Solyc08g016150	0.0640424	0.991322	13.5236	0.00667775
Solyc08g016160	4.75609	1.99756	0.421218	1.13099e-26
Solyc08g016770	2.95791	5.29364	1.78699	3.29844e-06
Solyc08g023270	1.38215	0.745977	0.54303	0.00964062
Solyc08g023640	2.35593	3.80366	1.61191	0.000335195
Solyc08g028780	3.8078	7.1539	1.87644	4.50272e-07
Solyc08g029050	0.860658	3.16507	3.64675	5.08411e-39
Solyc08g029240	25.2917	8.02648	0.317626	2.83407e-33
Solyc08g036660	1.10879	0.309206	0.285314	0.00423735
Solyc08g041860	51.4316	214.087	4.16195	7.81649e-286
Solyc08g042025	1.55818	2.71726	1.73912	5.20742e-05
Solyc08g043180	6.88994	13.1571	1.90829	3.04238e-13
Solyc08g048370	7.56812	12.043	1.59051	9.18163e-08
Solyc08g048510	37.5546	66.0502	1.75858	3.70083e-07
Solyc08g060920	11.2858	4.7342	0.419997	2.84777e-23
Solyc08g061130	19.7339	11.8301	0.599684	7.58808e-15
Solyc08g061380	2.35293	8.13016	3.44494	1.94893e-05
Solyc08g061610	31.2859	17.3272	0.553975	6.97351e-81
Solyc08g061880	1.23987	3.6074	2.89423	0.00254793
Solyc08g061890	0.622518	1.25156	1.99451	0.00119101
Solyc08g062200	1.26132	0.0195994	0.0232824	4.41713e-14
Solyc08g062360	0.462016	1.24515	2.65913	5.31078e-05
Solyc08g062370	2.10043	0.885096	0.42413	0.0049319
Solyc08g062437	0.243889	1.23883	4.91881	1.35268e-05
Solyc08g062680	2.88603	11.9603	4.13334	6.08724e-21
Solyc08g062690	2.10427	11.5204	5.45362	1.0912e-49
Solyc08g062970	38.6727	25.4031	0.656962	1.91509e-09
Solyc08g063090	12.2732	6.03207	0.491899	8.81496e-29
Solyc08g065140	7.66043	12.7819	1.66768	1.7694e-05
Solyc08g065190	13.2515	20.1752	1.52209	6.24314e-14
Solyc08g065210	17.3455	11.5104	0.663792	3.07264e-06
Solyc08g065940	177.423	87.637	0.493974	2.87391e-45
Solyc08g066220	5.07132	2.9331	0.5792	1.35327e-07
Solyc08g066500	3.81046	6.87943	1.8033	2.75527e-11
Solyc08g066760	0.21877	1.22318	5.39047	4.18014e-07
Solyc08g066770	0.638878	1.79487	2.78153	1.2894e-07
Solyc08g066790	2.21707	1.35314	0.612079	1.64419e-05
Solyc08g066890	63.7143	23.8379	0.374235	5.51665e-144
Solyc08g067000	1.66781	2.87746	1.72097	0.00600989
Solyc08g067280	25.796	47.549	1.84294	2.80308e-05
Solyc08g067300	3.46711	5.29775	1.52648	0.0012143
Solyc08g067370	2.96626	4.85999	1.63628	0.000747513
Solyc08g067610	0.496557	2.22106	4.40436	3.61455e-35
Solyc08g067940	25.2527	10.0174	0.396925	1.33615e-29
Solyc08g068160	1.16073	3.69176	3.16192	2.27825e-11
Solyc08g068390	2.93899	1.49224	0.509408	3.76487e-10
Solyc08g068600	0.168265	1.54982	8.74997	9.93423e-17
Solyc08g068730	2.23337	1.09744	0.493652	0.00452904
Solyc08g068770	0.708242	1.91311	2.67752	0.00256565
Solyc08g074270	6.8	4.18724	0.616335	1.09309e-10
Solyc08g074620	676.134	350.908	0.518999	3.30473e-228
Solyc08g074630	419.341	85.8125	0.204655	0
Solyc08g074682	1.05438	0.425399	0.409066	0.00040632
Solyc08g074683	72.426	3.86166	0.0534493	0
Solyc08g075020	5.50001	10.2012	1.85321	1.45728e-13
Solyc08g075150	22.9383	13.6434	0.594965	3.6408e-25
Solyc08g075210	0.798732	0.270643	0.347016	0.00432443
Solyc08g075240	22.0616	36.4818	1.65334	1.07316e-35
Solyc08g075280	21.11	13.3332	0.63178	6.80003e-14
Solyc08g075350	1.87767	2.96669	1.57692	5.87484e-05
Solyc08g075490	10.7496	6.9914	0.650711	5.79173e-14
Solyc08g075540	4.37813	8.61483	1.96549	7.09339e-13
Solyc08g075740	60.8019	108.645	1.78674	0.00441857
Solyc08g075870	15.506	25.7214	1.65837	3.8896e-29
Solyc08g075920	16.5705	26.4473	1.59568	1.05198e-14
Solyc08g075940	1.80508	0.400905	0.226384	1.00186e-25
Solyc08g076730	4.26316	8.93315	2.09286	3.66124e-14
Solyc08g076850	6.8203	3.58025	0.525635	2.45451e-09
Solyc08g076870	4.77384	13.2248	2.76656	5.27589e-19
Solyc08g077000	2.64339	6.98445	2.63604	2.58796e-09
Solyc08g077010	9.84211	1.23617	0.126487	2.9192e-46
Solyc08g077100	2.82142	5.27614	1.86696	4.32723e-08
Solyc08g077170	0.510536	1.02593	1.99013	0.0047574
Solyc08g077330	2.02046	1.14458	0.56863	0.00835559
Solyc08g077360	9.39764	6.25265	0.665698	5.33733e-10
Solyc08g077490	1.93474	0.988656	0.513516	1.34612e-05
Solyc08g077530	17.5849	6.62919	0.377336	1.52838e-72
Solyc08g078060	10.8067	26.1643	2.41981	7.96394e-25
Solyc08g078090	0.387078	0.911769	2.32138	0.00465056
Solyc08g078190	1.02867	16.3545	15.7553	3.3112e-118
Solyc08g078210	21.7561	11.805	0.542818	7.47379e-41
Solyc08g078510	1.888	6.14026	3.24038	3.7832e-26
Solyc08g078520	16.2187	24.4209	1.50541	5.77634e-16
Solyc08g078590	5.22519	2.20382	0.422872	1.03768e-07
Solyc08g078670	9.02975	5.94446	0.658697	1.61334e-09
Solyc08g078710	2.9803	5.0968	1.70779	0.00703065
Solyc08g078910	21.8778	8.3715	0.38293	2.77253e-18
Solyc08g078940	87.4164	8.81249	0.100913	5.88368e-171
Solyc08g078950	4.7697	2.90255	0.609358	1.57871e-08
Solyc08g078960	11.8443	19.3174	1.63041	1.06538e-24
Solyc08g079100	131.492	213.336	1.62238	1.3041e-50
Solyc08g079150	4.514	8.63748	1.91147	0.000140476
Solyc08g079240	15.1538	23.0977	1.52387	3.09335e-08
Solyc08g079310	3.42598	9.92025	2.89008	1.60421e-44
Solyc08g079510	18.767	28.2252	1.50371	8.39e-19
Solyc08g079590	1.27638	4.73117	3.68568	2.01128e-15
Solyc08g080120	14.599	28.168	1.92881	9.01756e-42
Solyc08g080130	2.70447	4.98843	1.8414	7.1599e-15
Solyc08g080150	7.39167	11.9996	1.62255	1.05657e-07
Solyc08g080190	3.8082	2.12773	0.55988	1.29564e-07
Solyc08g080457	5.50342	2.6272	0.478324	2.02591e-09
Solyc08g080570	13.672	8.73801	0.639379	1.64387e-15
Solyc08g080590	3.67594	12.3749	3.36004	2.92573e-19
Solyc08g080870	1.15466	2.02318	1.74574	7.03413e-05
Solyc08g081230	6.62496	11.299	1.70446	1.75481e-09
Solyc08g081310	195.971	128.118	0.653776	4.25814e-71
Solyc08g081535	1.28615	2.24508	1.73983	0.00190981
Solyc08g081550	4.20515	6.32404	1.50268	7.08175e-05
Solyc08g081660	3.28508	1.30756	0.399856	0.000581473
Solyc08g081960	26.1067	39.7504	1.52241	4.5389e-15
Solyc08g081980	0.899184	1.59592	1.76634	0.000205027
Solyc08g082090	18.3889	61.5839	3.3477	4.00774e-64
Solyc08g082160	2.41213	0.959179	0.400136	0.000549749
Solyc08g082610	34.704	63.3871	1.82627	4.70756e-71
Solyc08g082640	3.72153	1.96872	0.53027	8.41379e-11
Solyc08g082890	17.7768	11.7585	0.66164	1.6479e-09
Solyc08g083050	12.354	19.8923	1.60969	3.99295e-08
Solyc08g083110	42.8985	23.6191	0.550687	8.90195e-41
Solyc08g083190	9.67719	15.6015	1.61156	1.42872e-11
Solyc08g083520	1.49744	3.9604	2.63387	7.4259e-10
Solyc08g150101	1.47784	3.18234	2.14562	0.00715189
Solyc08g150142	2.80612	1.59697	0.570632	0.00135107
Solyc09g005070	10.8724	0.346687	0.0327766	1.75453e-29
Solyc09g005080	2.62125	4.1453	1.57921	5.79583e-07
Solyc09g005110	3.94248	2.41125	0.612591	6.49334e-06
Solyc09g005260	5.04111	9.42856	1.86861	1.12115e-14
Solyc09g005400	13.8919	2.61105	0.188539	1.47043e-45
Solyc09g005880	9.27273	13.9634	1.50532	3.51053e-07
Solyc09g005890	0.962688	2.40681	2.48467	8.90174e-05
Solyc09g007260	22.5615	11.6732	0.51761	3.44868e-45
Solyc09g007510	8.51128	5.60839	0.659336	1.6009e-08
Solyc09g007520	1.59424	3.11288	1.94664	2.76848e-05
Solyc09g007710	1.59744	2.46143	1.53749	0.000124222
Solyc09g007750	2.88042	4.38464	1.52041	0.000210604
Solyc09g007790	5.54354	2.78639	0.503532	0.000207597
Solyc09g007860	1.82229	1.09026	0.600483	0.00124127
Solyc09g007900	37.4473	21.989	0.587309	1.62798e-50
Solyc09g007920	71.4711	40.035	0.560218	1.11001e-64
Solyc09g008000	1.6614	2.62442	1.57618	1.62514e-05
Solyc09g008300	2.08292	3.15211	1.51086	0.00337258
Solyc09g008670	1.45419	0.222272	0.158635	1.89595e-15
Solyc09g008830	74.9332	45.9419	0.613157	7.13165e-39
Solyc09g009250	3.00899	5.30844	1.76166	5.4663e-08
Solyc09g009420	6.69471	3.54048	0.52955	0.000621289
Solyc09g009580	12.0104	22.9426	1.90947	1.10559e-31
Solyc09g009690	29.1874	18.472	0.633	2.59053e-28
Solyc09g009810	0.257026	1.25002	4.7187	0.000575871
Solyc09g009840	3.70998	5.90485	1.59002	0.00190995
Solyc09g010220	3.24074	1.66417	0.515012	1.64645e-07
Solyc09g010230	4.48408	2.29427	0.512735	2.42549e-06
Solyc09g010780	4.1822	7.07967	1.69116	1.81128e-09
Solyc09g010800	229.839	387.616	1.68644	2.47377e-60
Solyc09g010860	43.0882	72.2845	1.67744	1.43875e-35
Solyc09g010980	14.2037	33.0943	2.32905	7.36483e-12
Solyc09g011060	0.741044	1.56594	2.09833	2.26437e-06
Solyc09g011140	6.10439	10.5317	1.72408	4.61761e-07
Solyc09g011160	4.70676	0.297393	0.0651704	1.40677e-47
Solyc09g011490	21.6622	38.0596	1.75661	1.20572e-21
Solyc09g011600	14.781	34.3155	2.3207	4.96609e-53
Solyc09g011630	5.59249	1.07606	0.193853	5.59341e-28
Solyc09g011650	28.0468	48.7099	1.73648	8.15428e-19
Solyc09g011710	0.20391	0.983117	4.64268	5.50844e-05
Solyc09g011750	3.32717	5.22711	1.56932	1.45354e-05
Solyc09g011860	2.27163	5.31297	2.33296	6.22846e-15
Solyc09g014250	11.9809	17.9888	1.50104	8.68061e-10
Solyc09g014480	8.58053	1.52617	0.178821	6.13817e-41
Solyc09g014525	41.205	11.6701	0.283395	3.46294e-101
Solyc09g014550	25.2366	4.62828	0.183719	4.15557e-79
Solyc09g014610	1.35087	3.67999	2.71149	6.16922e-15
Solyc09g014940	1.23985	3.45265	2.77046	0.000228903
Solyc09g014990	1.28689	2.96515	2.29406	5.93673e-07
Solyc09g015030	14.1657	25.2964	1.7852	0.000116462
Solyc09g015040	21.6451	39.9361	1.84465	1.71916e-37
Solyc09g015085	0.429011	1.25819	2.88875	3.8859e-08
Solyc09g015700	84.5912	49.7719	0.58843	6.90169e-22
Solyc09g015770	21.3826	56.0636	2.62117	1.41187e-105
Solyc09g015840	18.5646	34.5835	1.86241	2.21485e-10
Solyc09g018020	3.03808	1.55386	0.513063	5.13588e-05
Solyc09g018170	3.886	7.12594	1.83161	1.87615e-13
Solyc09g031750	24.1166	15.4416	0.640437	9.31678e-28
Solyc09g055890	1.95364	3.16946	1.61917	0.00356146
Solyc09g056450	10.4911	16.3514	1.55807	3.96505e-14
Solyc09g057900	9.34227	14.8582	1.58979	0.000190204
Solyc09g059340	4.27901	8.41493	1.96431	0.000903511
Solyc09g059430	4.56545	2.69149	0.590433	2.20723e-05
Solyc09g059460	1.92698	1.14416	0.595857	0.000905005
Solyc09g061700	0.214799	1.08911	4.88931	8.51355e-06
Solyc09g061760	2.61256	4.0841	1.56111	0.000582129
Solyc09g061790	2.50137	4.38073	1.74834	0.00324565
Solyc09g065170	44.3221	77.251	1.74278	5.21145e-50
Solyc09g065560	2.3217	1.14017	0.493274	8.88604e-08
Solyc09g065670	4.70553	8.18809	1.73853	4.46127e-11
Solyc09g065850	4.61726	13.0883	2.83068	7.07001e-29
Solyc09g072630	9.84285	16.4053	1.66605	2.39376e-16
Solyc09g072750	54.9033	217.949	3.96914	0
Solyc09g072753	143.57	457.988	3.18984	0
Solyc09g072770	10.9124	109.826	10.0561	0
Solyc09g074210	3.22205	2.06907	0.643265	0.000102063
Solyc09g074450	17.8187	27.2923	1.53136	3.82383e-05
Solyc09g074475	3.05794	0.297651	0.100279	0.000140381
Solyc09g074570	0	0.9683	97.83	0.000118436
Solyc09g075210	74.3468	45.8524	0.616788	1.99888e-28
Solyc09g075300	2.12386	3.57997	1.68239	0.000929227
Solyc09g075320	3.35835	6.28223	1.86805	0.000249495
Solyc09g075350	11.3104	18.7231	1.65481	8.60332e-21
Solyc09g075570	62.6156	95.7784	1.52954	2.67207e-12
Solyc09g075580	0.803202	2.84092	3.50579	7.36274e-05
Solyc09g075590	0.419929	1.69591	3.9679	0.00391432
Solyc09g075670	2.29478	7.40512	3.21727	3.83714e-16
Solyc09g075710	8.79886	15.645	1.77719	2.36648e-11
Solyc09g075730	4.45163	7.14777	1.60429	1.11239e-08
Solyc09g075740	4.21956	8.54015	2.02152	3.71293e-07
Solyc09g075750	27.4898	42.8598	1.55891	3.49543e-17
Solyc09g075810	4.1277	1.91179	0.464459	1.69488e-06
Solyc09g075820	4.2121	1.13774	0.27184	1.37404e-27
Solyc09g075880	0.942861	0.133134	0.150215	0.00271343
Solyc09g075890	10.2016	5.27694	0.51774	1.5138e-13
Solyc09g075900	6.79476	12.5091	1.83976	2.5208e-12
Solyc09g082560	7.66596	12.8229	1.67183	4.97511e-15
Solyc09g082660	99.9138	48.6538	0.48701	7.3612e-106
Solyc09g082670	0.391263	1.77733	4.45426	8.37332e-11
Solyc09g082690	6.32829	2.13902	0.339053	9.17716e-23
Solyc09g082790	12.7958	22.4674	1.75526	9.62895e-17
Solyc09g082870	0.84364	2.71356	3.19053	1.10458e-20
Solyc09g083003	12.7993	7.73179	0.604387	1.37222e-09
Solyc09g083050	8.13891	12.61	1.54867	4.11188e-11
Solyc09g083280	14.8235	24.8351	1.67493	4.85436e-17
Solyc09g083390	3.79443	2.51167	0.662824	1.19637e-07
Solyc09g083435	14.3573	21.6065	1.50456	2.17657e-05
Solyc09g084440	8.66405	22.0616	2.54456	7.15487e-25
Solyc09g084470	85.1262	12.3387	0.145046	1.19235e-247
Solyc09g084480	19.8614	8.42726	0.424594	9.02085e-19
Solyc09g084490	3.5978	1.06451	0.297829	4.06918e-07
Solyc09g089530	8.43551	2.16539	0.25758	1.45336e-14
Solyc09g089640	10.0889	15.6099	1.5467	5.53515e-13
Solyc09g089690	3.78082	8.30905	2.19453	1.25965e-19
Solyc09g089890	1.93799	0.874922	0.454275	0.000590499
Solyc09g090070	22.9176	6.58979	0.287854	4.74954e-110
Solyc09g090130	3.29843	6.96249	2.10749	6.75486e-10
Solyc09g090350	1.1488	0.618922	0.542735	0.000861728
Solyc09g090500	20.8888	13.2171	0.632914	5.59084e-19
Solyc09g090510	7.36079	2.42705	0.330637	1.55875e-53
Solyc09g090570	4.16052	1.38448	0.334367	3.85675e-08
Solyc09g090600	1.90169	0.966178	0.510636	0.00311389
Solyc09g091270	4.43299	9.81983	2.21244	6.90118e-07
Solyc09g091400	3.50112	5.78747	1.65117	9.15764e-10
Solyc09g091460	0.635344	1.18796	1.85631	5.33886e-05
Solyc09g091510	21.8943	7.33146	0.335161	1.42758e-65
Solyc09g091600	3.81887	14.3824	3.75892	4.73449e-44
Solyc09g091660	4.61191	3.03381	0.658561	1.0013e-12
Solyc09g092110	80.064	34.472	0.430626	7.46457e-51
Solyc09g092260	17.3011	6.06129	0.350717	1.44882e-30
Solyc09g092500	2.55779	0.507806	0.201654	1.03274e-15
Solyc09g092540	0.36269	1.0281	2.78542	0.00606413
Solyc09g092620	2.68748	1.67286	0.623864	0.000795268
Solyc09g092690	8.34885	12.6414	1.51354	5.26984e-09
Solyc09g092720	181.168	272.034	1.50152	0.000846044
Solyc09g092750	22.9485	14.6798	0.63984	1.76165e-10
Solyc09g092760	51.3997	158.136	3.07619	1.08718e-190
Solyc09g097770	235.255	105.444	0.448234	2.5725e-176
Solyc09g098310	16.5685	26.8308	1.61902	7.34649e-11
Solyc09g098420	6.09515	2.7609	0.453862	1.47347e-31
Solyc10g005000	7.92353	13.9888	1.76451	7.39888e-15
Solyc10g005030	8.9856	0.849413	0.095537	4.7006e-136
Solyc10g005080	7.53874	2.84976	0.378839	3.25185e-48
Solyc10g005500	11.5527	6.53351	0.565915	1.56061e-16
Solyc10g005740	4.43086	7.05853	1.5917	1.22139e-07
Solyc10g005950	7.83224	13.8194	1.76344	1.41387e-11
Solyc10g006120	1.66814	2.95457	1.76658	0.000637602
Solyc10g006130	28.0625	102.515	3.65217	1.49037e-134
Solyc10g006200	14.7644	26.727	1.80968	1.08195e-06
Solyc10g006210	8.87657	14.706	1.65598	0.00254627
Solyc10g006230	128.845	74.0185	0.57451	1.97732e-79
Solyc10g006530	4.16697	7.78962	1.86729	4.19571e-05
Solyc10g006590	0.755741	4.50796	5.90012	4.22324e-11
Solyc10g006660	7.4049	20.5176	2.76843	7.93181e-35
Solyc10g006700	4.93327	38.243	7.7384	1.51582e-74
Solyc10g006830	19.8373	34.1991	1.72361	1.79469e-06
Solyc10g006850	0.272995	0.67244	2.41149	0.00648702
Solyc10g006870	8.26555	13.5954	1.64405	4.30309e-18
Solyc10g006920	4.48511	7.46884	1.66377	4.0683e-06
Solyc10g007050	4.5585	7.6352	1.67346	1.49337e-06
Solyc10g007110	2.50646	1.09193	0.43789	7.58839e-07
Solyc10g007360	2.16745	4.16682	1.91822	2.55178e-07
Solyc10g007520	5.5052	8.89827	1.61522	1.89016e-05
Solyc10g007600	21.3776	11.3738	0.532263	1.32306e-32
Solyc10g007690	98.2929	38.4481	0.39122	1.61256e-159
Solyc10g007940	0.810726	1.45264	1.78213	0.0016501
Solyc10g007960	2.00863	0	0.00495385	1.32896e-12
Solyc10g008247	0.886221	2.15326	2.41376	2.33225e-09
Solyc10g008400	28.7378	17.8575	0.621526	2.14792e-13
Solyc10g008410	137.786	77.5145	0.562602	3.64245e-61
Solyc10g008660	5.04138	1.75702	0.34981	0.00531795
Solyc10g008730	5.68182	11.7024	2.05775	2.38514e-06
Solyc10g008780	1.51396	2.77774	1.82928	4.99325e-05
Solyc10g008830	8.46882	13.7428	1.62201	9.06725e-09
Solyc10g008840	2.99576	1.82425	0.610245	0.00657379
Solyc10g008930	12.6333	5.79442	0.459092	4.28596e-07
Solyc10g009060	15.3221	23.1999	1.51382	2.23339e-09
Solyc10g009100	30.8168	49.9735	1.62143	0.00302409
Solyc10g009110	4.62209	16.5704	3.57946	2.71685e-30
Solyc10g009240	1.87265	0.567567	0.306784	1.11032e-10
Solyc10g009290	14.5123	9.60784	0.662279	3.26392e-09
Solyc10g009340	5.11329	19.3911	3.78684	3.22517e-25
Solyc10g009365	1.18807	0.219379	0.191457	0.00402809
Solyc10g009380	40.2982	21.3065	0.528837	4.81911e-25
Solyc10g009400	8.98387	14.5308	1.61675	3.55826e-12
Solyc10g011740	14.8931	88.3744	5.93062	0
Solyc10g011765	15.9439	25.6918	1.61101	0.00237473
Solyc10g011810	33.3609	20.5926	0.617384	1.85347e-30
Solyc10g011960	4.92345	3.01696	0.613559	0.006394
Solyc10g012380	0.0893723	1.30001	13.1828	5.63344e-05
Solyc10g017835	4.8816	1.23872	0.255279	4.95142e-06
Solyc10g018260	10.7475	17.3476	1.61354	2.16971e-11
Solyc10g024330	1.11095	2.70438	2.4215	0.000179881
Solyc10g032567	11.312	19.7474	1.74505	9.47885e-05
Solyc10g038080	9.26907	5.73667	0.619315	1.62248e-12
Solyc10g038110	15.1826	23.8249	1.56885	0.000379192
Solyc10g045150	23.1919	48.2678	2.08077	4.54395e-15
Solyc10g045155	36.8484	55.4809	1.50551	5.84069e-06
Solyc10g047110	4.8235	2.12933	0.442605	1.08035e-06
Solyc10g047530	0.429227	0.905684	2.08476	0.00574389
Solyc10g047680	0.656439	1.28013	1.93586	0.00813482
Solyc10g049570	2.91252	5.47921	1.87824	4.66312e-07
Solyc10g049630	2.82191	18.3216	6.47321	2.18413e-135
Solyc10g049750	0.715097	1.42081	1.97327	2.70885e-05
Solyc10g050220	3.55571	6.58993	1.85095	4.11267e-06
Solyc10g050890	7.5493	12.0994	1.60192	2.31783e-13
Solyc10g050980	3.13211	0.0550514	0.0207031	5.05859e-05
Solyc10g050990	2.68713	0.641666	0.241614	0.00606161
Solyc10g051070	6.64408	3.78111	0.569742	0.00283886
Solyc10g051150	17.7292	27.3017	1.53962	7.53897e-06
Solyc10g052490	0.794299	1.72253	2.15409	0.00567573
Solyc10g052500	3.57345	2.35994	0.661356	0.00992059
Solyc10g052510	4.1133	6.78381	1.64766	0.000134361
Solyc10g053880	5.42827	16.4461	3.02598	5.1038e-06
Solyc10g054040	3.86848	2.02455	0.524573	2.92903e-06
Solyc10g054070	5.76266	0.808141	0.141727	1.27867e-15
Solyc10g054420	5.57966	10.0074	1.79213	3.67633e-08
Solyc10g054470	2.05495	5.30609	2.57444	0.00746084
Solyc10g054480	1.94071	3.76887	1.93718	0.000495077
Solyc10g055230	1.33044	0.239963	0.186478	0.000403865
Solyc10g055240	21.001	4.04522	0.193004	5.08541e-104
Solyc10g055250	29.7838	6.07148	0.204119	1.39276e-59
Solyc10g055370	0.436564	1.29309	2.91803	2.44869e-05
Solyc10g055427	0.0996892	1.10567	10.1712	6.95327e-06
Solyc10g055560	14.4227	26.9488	1.86789	3.3376e-19
Solyc10g055680	1.18502	2.75024	2.3098	2.93639e-05
Solyc10g055740	0.841277	2.49131	2.9383	1.38123e-09
Solyc10g055760	0.995787	3.3789	3.3694	1.04898e-13
Solyc10g055770	7.42758	4.71152	0.634819	1.98052e-08
Solyc10g055780	63.0902	23.3594	0.370354	2.0368e-73
Solyc10g055790	36.6031	17.2312	0.470903	3.73515e-11
Solyc10g055800	14.4587	7.72287	0.534456	1.23038e-17
Solyc10g055810	11.3425	3.41401	0.30161	3.50636e-32
Solyc10g062160	1.34705	2.14193	1.58574	0.00604948
Solyc10g074440	7.19942	13.3462	1.85261	8.9624e-14
Solyc10g074740	5.83334	18.425	3.15487	3.10648e-29
Solyc10g075110	2.43481	5.26628	2.15816	0.000530345
Solyc10g075160	70.1116	40.7748	0.58163	3.52251e-18
Solyc10g075170	1.4461	0.363413	0.256447	3.95168e-07
Solyc10g076250	12.5893	5.48935	0.436479	2.56764e-34
Solyc10g076390	1.34637	0.0809101	0.0670248	2.84238e-05
Solyc10g076510	34.7229	18.5717	0.534988	1.26816e-75
Solyc10g076515	2.32444	4.33803	1.86256	0.00503303
Solyc10g076540	15.8542	3.23144	0.204325	9.74335e-14
Solyc10g076550	6.49231	1.98551	0.306893	2.23431e-22
Solyc10g076740	11.7302	2.94873	0.252017	2.28224e-37
Solyc10g076760	4.48255	2.62319	0.586125	5.31081e-06
Solyc10g076790	20.27	11.9225	0.588387	9.855e-28
Solyc10g077130	27.2344	86.2692	3.16686	9.44076e-122
Solyc10g078250	0.538855	1.40093	2.57067	2.06773e-05
Solyc10g078370	104.955	58.5439	0.557844	1.45766e-134
Solyc10g078470	4.85107	8.08043	1.66433	1.47669e-08
Solyc10g078820	1.28002	2.34973	1.82923	0.00233963
Solyc10g078920	39.9908	26.3255	0.658375	6.31897e-17
Solyc10g079050	1.59218	3.37607	2.11341	4.00952e-06
Solyc10g079240	0.516994	1.13579	2.17421	0.00833209
Solyc10g079300	1.55146	2.67258	1.718	1.2612e-06
Solyc10g079390	0.398956	1.09683	2.70647	0.00753067
Solyc10g079420	16.2591	43.2594	2.65961	3.27496e-50
Solyc10g079600	60.1679	93.301	1.55059	1.50502e-20
Solyc10g079700	3.03396	7.72375	2.54069	2.41359e-12
Solyc10g079755	58.8763	96.328	1.636	1.15347e-21
Solyc10g079860	13.7356	24.0145	1.7478	7.18869e-19
Solyc10g079910	2.84719	6.88201	2.41217	5.81547e-12
Solyc10g079930	4.57039	8.85916	1.93633	4.18292e-11
Solyc10g079970	13.562	7.68109	0.566688	5.7746e-14
Solyc10g080010	2.94804	5.01682	1.69937	3.28101e-07
Solyc10g080100	9.3618	15.8755	1.69503	2.42052e-30
Solyc10g080370	85.0989	204.123	2.39849	7.3876e-46
Solyc10g080540	1.30895	2.67423	2.03514	0.000323394
Solyc10g080600	4.62566	9.20461	1.98777	9.16641e-07
Solyc10g080610	68.036	34.879	0.512727	7.86828e-69
Solyc10g080640	1.44713	4.67427	3.21472	1.30091e-24
Solyc10g080670	1.57757	3.00743	1.90067	0.0015349
Solyc10g080725	17.8735	33.9316	1.89793	3.06976e-05
Solyc10g080840	5.35154	1.75733	0.329631	3.74129e-22
Solyc10g080900	10.3272	15.9781	1.54665	1.78565e-05
Solyc10g081040	21.5786	142.662	6.60866	0
Solyc10g081170	148.18	264.675	1.78612	1.75159e-73
Solyc10g081570	18.0556	7.10693	0.393948	1.86879e-37
Solyc10g081700	29.4345	17.9029	0.608361	2.98829e-15
Solyc10g081980	0.402265	1.59779	3.89988	0.000258693
Solyc10g082000	0.793692	1.81443	2.27006	1.28141e-06
Solyc10g082020	6.14432	2.36033	0.385148	1.94254e-10
Solyc10g083210	3.38446	2.08254	0.616458	0.000257108
Solyc10g083290	8.5891	4.03194	0.470043	5.76662e-51
Solyc10g083330	6.59958	10.217	1.5473	5.83573e-05
Solyc10g083670	1.9819	4.43991	2.234	1.54559e-12
Solyc10g083730	11.7756	7.82763	0.665016	3.24044e-09
Solyc10g083970	53.637	142.127	2.64949	4.10245e-222
Solyc10g084000	2.87159	6.72583	2.33754	5.31672e-12
Solyc10g084010	3.95168	1.77863	0.451482	0.00406881
Solyc10g084020	0.789741	3.96701	4.97287	1.20797e-07
Solyc10g084150	43.3213	72.7668	1.67955	7.88478e-28
Solyc10g084320	28.9772	9.66633	0.333814	6.16409e-149
Solyc10g084370	2.25198	0.518585	0.233682	8.29183e-10
Solyc10g084420	5.40312	8.54879	1.58112	0.00215586
Solyc10g084440	10.5202	15.8673	1.50779	0.000597344
Solyc10g084730	1.63753	3.22928	1.96614	0.00508203
Solyc10g084830	4.32593	6.55255	1.51353	8.86927e-05
Solyc10g084880	0.459494	1.38627	2.97398	2.17657e-05
Solyc10g085050	2.39122	0.960677	0.404243	5.29044e-09
Solyc10g085080	9.77829	16.4728	1.68393	7.98052e-11
Solyc10g085280	4.93671	10.737	2.17255	6.32338e-18
Solyc10g085310	11.7325	20.7254	1.76585	7.03504e-11
Solyc10g085400	4.02152	2.67054	0.664895	1.74155e-07
Solyc10g085420	3.373	23.1933	6.8588	2.52967e-81
Solyc10g085610	2.04947	0.634741	0.313061	1.96326e-08
Solyc10g085670	1.11029	0.595777	0.540735	0.000202455
Solyc10g085740	5.96111	11.5872	1.94222	2.72209e-09
Solyc10g085850	743.381	216.009	0.290586	4.13335e-158
Solyc10g085900	16.7364	25.8854	1.54632	2.81107e-09
Solyc10g085950	39.6704	24.9478	0.628971	1.16745e-19
Solyc10g086000	18.8247	9.62188	0.511391	1.79866e-61
Solyc10g086080	0.393594	1.27152	3.17527	0.000245284
Solyc10g086260	1.58141	3.39586	2.14016	0.000154355
Solyc10g086280	0.776431	7.83226	9.97197	1.74687e-44
Solyc10g086410	16.4041	10.4892	0.639646	1.20343e-21
[truncated: 291 more rows]

## Sheet: Table S2
Table S2. Differentially expressed genes between PP_32°C_SD and ftl2cr-1 _32°C_SD in shoot apical meristems.
Gene	PP_32°C_SD	ftl2cr-1 _32°C_SD	Fold Change(ftl2cr-1_32°C_SD/ PP_32°C_SD)	p-value
Solyc01g006580	0.00773724	0.864753	49.3173	3.58657e-06
Solyc01g010150	25.0464	39.3644	1.57143	6.30731e-43
Solyc01g014250	19.8639	34.7708	1.75007	1.48708e-18
Solyc01g020495	1.33731	0.54956	0.415317	1.87909e-10
Solyc01g020500	11.8633	6.39491	0.539439	0.00305095
Solyc01g044365	1.99873	0.0743885	0.0420109	6.72278e-09
Solyc01g049880	2.7386	70.1371	25.5211	4.01059e-287
Solyc01g057395	0	1.77094	178.094	0.000721801
Solyc01g058705	0.0236439	37.2884	1108.62	1.2766e-16
Solyc01g060350	0	1.02712	103.712	0.0015525
Solyc01g060375	0.0613038	3.11449	43.8194	1.00875e-05
Solyc01g065725	1.31873	0.133298	0.107846	0.00903915
Solyc01g066457	7.81513	2.6226	0.336429	3.94432e-26
Solyc01g066790	3.29409	10.1099	3.06285	8.06175e-05
Solyc01g067540	0.0463043	5.70125	101.435	2.44311e-18
Solyc01g079115	0	1.02152	103.152	0.00363504
Solyc01g079120	0	2.55087	256.087	8.54536e-06
Solyc01g080960	0.182529	1.34716	7.04912	9.5959e-08
Solyc01g086800	0.35142	9.31465	25.8001	2.20942e-34
Solyc01g087800	0.439525	1.00672	2.26177	0.000548929
Solyc01g091170	8.7481	15.2232	1.73933	3.10425e-25
Solyc01g091400	11.6138	18.0627	1.5548	2.50985e-06
Solyc01g091420	0.0680528	1.08806	14.0681	1.05458e-05
Solyc01g091470	0.264019	0.779394	2.8808	0.00447479
Solyc01g095960	0.0208957	0.713082	23.404	1.81263e-06
Solyc01g096120	11.4788	23.3159	2.03032	7.82481e-30
Solyc01g097520	34.5665	58.586	1.69468	1.09473e-50
Solyc01g098400	4.36166	8.59779	1.969	3.95016e-10
Solyc01g098520	1.70234	4.40676	2.57937	3.37407e-05
Solyc01g098530	4.36463	13.1415	3.00631	6.12938e-11
Solyc01g099370	3.90975	1.47137	0.377924	5.80272e-13
Solyc01g106953	1.7721	0.962647	0.545788	4.35948e-05
Solyc01g107520	5.22496	2.73839	0.525007	5.19377e-05
Solyc01g109150	1.31235	2.34954	1.78436	0.00118561
Solyc01g112250	41.0141	8.57762	0.209331	0
Solyc01g150120	1.70746	9.42311	5.49247	9.89999e-55
Solyc01g150132	0.0527223	0.710798	11.4919	0.00522907
Solyc01g150159	2.31558	4.15662	1.79165	0.00131339
Solyc02g005070	0	0.865654	87.5654	2.47653e-06
Solyc02g020920	1.093	6.96912	6.32737	2.51687e-07
Solyc02g022890	45.4741	68.6759	1.51011	1.2387e-18
Solyc02g022900	13.1315	22.2412	1.6932	1.46374e-07
Solyc02g065480	2.69771	1.75192	0.650706	0.00639289
Solyc02g070430	4.66986	11.043	2.36182	1.95237e-23
Solyc02g071720	2.35109	3.91787	1.66358	0.000928872
Solyc02g077140	0.192867	0.966587	4.81393	8.54536e-06
Solyc02g077390	1.86147	13.7254	7.33939	2.11519e-83
Solyc02g079500	8.1174	21.635	2.66322	9.31125e-63
Solyc02g079510	4.36201	33.7198	7.71494	2.94948e-264
Solyc02g080610	23.1638	37.1705	1.60442	2.48319e-48
Solyc02g082240	1.61589	3.91578	2.41455	0.00382535
Solyc02g082590	2.84982	5.21744	1.82789	0.000374328
Solyc02g082600	5.0972	9.17244	1.79794	6.64647e-06
Solyc02g082635	3.17667	5.10731	1.60585	0.00145646
Solyc02g082770	1.11803	2.08064	1.85335	0.00863121
Solyc02g082920	2.62516	1.46756	0.560708	0.0070112
Solyc02g083950	1.45286	3.26046	2.23566	9.12618e-06
Solyc02g084260	0.439624	1.87889	4.20105	3.12265e-08
Solyc02g084280	2.88137	5.56816	1.92924	0.000120032
Solyc02g084790	1.75646	3.20808	1.82177	0.000306314
Solyc02g084800	3.34496	6.48152	1.9349	3.45913e-07
Solyc02g084850	4.67418	2.02416	0.434261	3.41971e-08
Solyc02g084910	1.8629	3.34024	1.7888	0.000146799
Solyc02g086210	1.09354	0.583684	0.53798	0.00582079
Solyc02g088090	9.61807	5.85747	0.609413	0.00044457
Solyc02g089210	3.50672	12.7195	3.61969	1.58297e-41
Solyc02g090930	3.78929	6.20826	1.63669	1.10685e-07
Solyc02g093040	1.58356	3.94305	2.48064	4.28328e-10
Solyc03g006030	3.76625	5.76827	1.53016	7.45005e-12
Solyc03g006770	1.69762	0.958017	0.566882	0.000123979
Solyc03g006910	0.0631483	0.652082	9.05123	0.000235287
Solyc03g007240	61.5676	97.1778	1.5783	5.60616e-84
Solyc03g020040	54.9781	36.0911	0.656525	9.52259e-23
Solyc03g031730	2.48048	3.83377	1.54339	0.000623516
Solyc03g044833	64.0867	826.672	12.8974	0
Solyc03g053040	0	1.10324	111.324	0.00801892
Solyc03g053085	0.800727	0.0406169	0.062434	0.0033277
Solyc03g059470	0.455467	3.56953	7.69019	1.21108e-17
Solyc03g063100	0	1.12289	113.289	1.63259e-05
Solyc03g063550	6.89991	13.6478	1.97655	5.41605e-07
Solyc03g070430	40.7875	80.5407	1.9744	1.94004e-17
Solyc03g078580	0.0214444	1.04913	33.6825	0.000725723
Solyc03g093540	12.9951	8.15685	0.62797	2.35143e-05
Solyc03g093560	43.6588	28.8773	0.661509	3.07077e-13
Solyc03g098710	0.900267	2.40868	2.65711	0.000884256
Solyc03g098795	0.150811	0.786822	4.95501	0.00319457
Solyc03g114830	0.576576	4.0637	6.94488	1.61605e-31
Solyc03g114840	0.080037	0.475084	5.38761	0.00325514
Solyc03g116930	1.08172	11.3508	10.4063	8.32659e-122
Solyc03g116940	0.462319	2.44951	5.20732	2.11249e-15
Solyc03g116950	0.777553	6.12924	7.79533	1.38625e-30
Solyc03g116960	0.188499	2.3076	11.6756	4.92494e-06
Solyc03g116970	17.7809	29.275	1.64607	1.138e-25
Solyc03g123670	2.17817	4.27758	1.95944	8.87207e-05
Solyc04g005100	3.6831	2.34754	0.638363	0.00359638
Solyc04g005320	0.269522	2.94039	10.5551	7.51894e-16
Solyc04g007010	14.3102	22.2866	1.557	9.74385e-09
Solyc04g008400	4.25161	1.76871	0.417378	9.1283e-34
Solyc04g008450	6.62818	12.6556	1.908	6.47901e-33
Solyc04g009850	0.233788	2.11096	8.70003	4.29494e-17
Solyc04g009860	0.090397	1.66141	16.648	1.60047e-15
Solyc04g015020	5.79555	8.70579	1.50129	1.06937e-05
Solyc04g015820	8.99519	2.25745	0.251794	1.17953e-07
Solyc04g019317	0.0326411	1.03738	24.5627	0.00706754
Solyc04g025450	24.1826	41.5185	1.71658	1.75994e-07
Solyc04g040220	7.56991	12.0089	1.58563	1.01772e-12
Solyc04g054430	4.33341	11.3301	2.61086	4.94117e-06
Solyc04g057790	1.71116	10.6208	6.17654	2.2977e-56
Solyc04g076010	2.82638	4.75177	1.67882	0.00381627
Solyc04g080760	1.13998	0.271186	0.244514	6.70698e-05
Solyc04g080820	1.00971	2.16206	2.13008	2.47653e-06
Solyc04g082050	5.34605	8.16884	1.52703	2.7865e-05
Solyc04g082910	0	1.6476	165.76	0.000178537
Solyc04g150104	0.283238	0.876587	3.02344	0.00129685
Solyc04g150132	10.9926	16.5417	1.50435	8.50016e-05
Solyc05g008210	0.729976	2.11919	2.87738	4.35948e-05
Solyc05g008895	79.0123	50.2429	0.635934	2.53722e-13
Solyc05g013450	1.24547	2.22952	1.78381	0.000517456
Solyc05g014054	0.173624	2.26713	12.401	8.13557e-15
Solyc05g014058	0	1.39325	140.325	3.77955e-08
Solyc05g014275	0	1.04043	105.043	6.92879e-09
Solyc05g016390	2.86444	4.49475	1.56717	0.00561524
Solyc05g024120	0.499526	1.57556	3.11184	0.000153305
Solyc05g024230	1.53046	122.875	79.7713	2.65174e-128
Solyc05g041820	6.68829	1.6511	0.247989	6.01847e-08
Solyc05g047710	0.250083	0.998304	3.87686	2.47653e-06
Solyc05g050340	2.42719	6.34202	2.60629	6.12099e-10
Solyc05g050360	4.20063	6.61149	1.57257	1.41199e-08
Solyc05g050810	1.24217	2.3566	1.89	0.00731367
Solyc05g050820	2.22334	4.9254	2.20987	2.61374e-07
Solyc05g051380	9.39026	14.5505	1.54894	2.21422e-15
Solyc05g055330	10.0177	19.1538	1.91109	1.16452e-94
Solyc05g055343	7.88147	12.9343	1.64029	7.14772e-15
Solyc05g055740	1.01129	2.56216	2.51854	0.000210822
Solyc05g055750	0.534388	1.29672	2.40035	0.000259014
Solyc05g056400	0.513366	1.41722	2.727	1.35843e-05
Solyc05g056620	0.0571405	6.90373	102.974	2.12407e-32
Solyc06g005020	0.330805	1.88802	5.56921	0.000380396
Solyc06g005100	0.717287	0.119813	0.17849	2.60614e-05
Solyc06g005110	9.73787	1.69242	0.174645	1.33995e-16
Solyc06g007180	9.1892	3.94014	0.4294	8.56538e-39
Solyc06g008710	2.34544	3.82472	1.62803	9.08864e-06
Solyc06g009140	35.0818	21.8216	0.622128	1.59158e-18
Solyc06g009810	0.425908	30.7404	70.5434	1.2029e-74
Solyc06g011540	0	2.76392	277.392	2.53217e-07
Solyc06g035940	0.119959	1.60658	12.4391	5.16563e-26
Solyc06g049030	2.21646	4.83495	2.17608	4.21616e-08
Solyc06g059740	9.04222	15.9489	1.76298	5.68118e-26
Solyc06g062370	12.3686	32.067	2.59132	7.55703e-73
Solyc06g065190	14.7883	25.9025	1.75104	2.24103e-22
Solyc06g068270	1.55178	0.700141	0.454699	0.000998771
Solyc06g068650	5.38739	8.92181	1.65484	3.56779e-13
Solyc06g069430	5.68132	20.8597	3.66693	2.32435e-82
Solyc06g074350	0.115519	0.909103	7.32244	0.000211982
Solyc06g075280	1.96555	3.00231	1.52479	0.00855026
Solyc06g075310	2.33156	4.38362	1.87636	0.00979992
Solyc06g076420	0.0317873	0.507603	12.3866	0.000120441
Solyc06g083900	9.13943	15.8701	1.73564	7.45005e-12
Solyc07g005140	15.8944	25.2149	1.58603	8.00075e-41
Solyc07g006560	9.38702	14.4073	1.53424	3.34548e-07
Solyc07g007705	5.30702	8.36538	1.5752	4.183e-05
Solyc07g008410	2.77003	4.3381	1.56405	0.000342638
Solyc07g008570	1.88627	3.31887	1.75548	1.16658e-06
Solyc07g008920	1.54423	2.69464	1.74017	0.00324217
Solyc07g024010	0	1.07425	108.425	0.000204908
Solyc07g024020	0.164901	1.84467	10.6041	1.60479e-12
Solyc07g026710	0	2.65084	266.084	0.000196481
Solyc07g032220	0.481031	5.56165	11.3469	1.24761e-34
Solyc07g052510	2.18178	3.47278	1.58902	0.0019013
Solyc07g053400	5.5284	13.3253	2.40779	1.89353e-07
Solyc07g056570	1.6124	0.802277	0.500663	0.000411205
Solyc07g064370	1.19138	2.24505	1.87704	0.00033861
Solyc07g064380	0.0749718	2.53185	29.9141	2.13546e-41
Solyc07g064790	1.34997	3.56057	2.62547	2.1684e-06
Solyc07g064990	6.57271	4.36076	0.663976	3.66145e-05
Solyc08g006200	1.49572	2.86615	1.91015	1.45803e-05
Solyc08g006280	4.51246	7.63581	1.69063	6.48092e-11
Solyc08g006860	0.0904834	1.89654	18.9737	3.62402e-16
Solyc08g014000	1.72639	4.42319	2.55311	2.8706e-29
Solyc08g022060	0	1.09382	110.382	0.00696322
Solyc08g029240	8.02648	17.4845	2.17689	6.42124e-16
Solyc08g062290	0.679348	1.51274	2.20895	0.00866452
Solyc08g062930	0.0975218	1.15593	10.8436	4.61253e-09
Solyc08g074630	85.8125	129.5	1.50905	5.14395e-85
Solyc08g074683	3.86166	12.7198	3.28795	2.44817e-58
Solyc08g075210	0.270643	0.87072	3.13822	0.00409584
Solyc08g075560	2.85488	106.022	37.0112	9.06982e-25
Solyc08g076060	1.40586	3.47731	2.46304	1.10159e-18
Solyc08g076250	1.1004	2.01873	1.82702	0.00173974
Solyc08g077010	1.23617	5.11428	4.11203	2.3691e-17
Solyc08g080457	2.6272	4.98173	1.89281	5.2067e-06
Solyc08g080540	1.36414	2.35762	1.72297	0.00658731
Solyc08g082460	4.21012	6.68761	1.58707	0.00109993
Solyc08g150134	0	1.1441	115.41	1.34711e-09
Solyc09g005070	0.346687	9.06656	25.4468	7.06673e-25
Solyc09g005220	0.7782	0.0999391	0.139481	0.000449885
Solyc09g005400	2.61105	5.3264	2.03598	2.73858e-05
Solyc09g005480	7.04141	0.981874	0.140663	1.02691e-54
Solyc09g005490	6.02111	0.209427	0.0363825	6.51941e-24
Solyc09g005800	48.3178	2.1126	0.043921	8.50863e-124
Solyc09g009550	2.35193	4.46273	1.89367	3.34153e-05
Solyc09g014550	4.62828	9.19768	1.98515	3.25864e-08
Solyc09g014990	2.96515	1.82611	0.617148	0.00100431
Solyc09g015070	1.22382	2.49841	2.03305	0.000171016
Solyc09g018010	74.3009	112.807	1.51817	1.23441e-33
Solyc09g048980	10.2047	17.2986	1.69449	8.00904e-23
Solyc09g059475	1.27212	7.58883	5.92677	2.36259e-27
Solyc09g073015	0.819726	11.7826	14.2126	2.97795e-30
Solyc09g075680	2.08372	4.44155	2.12614	2.55854e-06
Solyc09g084440	22.0616	11.7017	0.530623	2.47452e-15
Solyc09g089530	2.16539	0.541455	0.253497	0.000473127
Solyc09g091060	5.13095	8.24824	1.60636	0.00120385
Solyc09g091615	33.0453	3.83746	0.116395	0
Solyc09g092260	6.06129	2.99348	0.494703	1.43133e-06
Solyc09g092620	1.67286	2.6018	1.552	0.00835271
Solyc09g150134	0.180761	0.981593	5.1981	4.57397e-05
Solyc10g007960	0	0.958239	96.8239	1.73116e-08
Solyc10g019190	0.19936	2.72344	13.0562	3.29203e-18
Solyc10g047822	0.472243	28.15	58.3938	3.41512e-77
Solyc10g047824	0	5.98856	599.856	2.01727e-06
Solyc10g047825	0.111866	5.51598	45.3447	1.18227e-05
Solyc10g055250	6.07148	9.90669	1.63064	0.0015918
Solyc10g076740	2.94873	5.51154	1.86619	1.51067e-05
Solyc10g079970	7.68109	11.9463	1.55457	1.13513e-07
Solyc10g080620	2.00759	6.86267	3.40638	0.000921554
Solyc10g081810	1.28596	4.10659	3.17647	1.09548e-06
Solyc10g086030	3.46107	5.65172	1.63112	2.30033e-08
Solyc10g086280	7.83226	4.46371	0.570461	2.15127e-07
Solyc10g150123	0.305756	19.2112	60.8735	1.96393e-42
Solyc11g008200	4.59343	1.40297	0.306938	2.09061e-25
Solyc11g010380	5.11983	8.17991	1.59653	1.54633e-09
Solyc11g012220	2.54851	4.02798	1.57825	0.00669983
Solyc11g012520	10.1896	16.7992	1.64803	0.000446029
Solyc11g013450	6.15932	9.33231	1.51432	0.00182439
Solyc11g018750	0.0424115	1.19119	22.9185	2.01826e-05
Solyc11g021020	1.90504	5.98232	3.12908	2.01727e-06
Solyc11g021360	10.5541	47.1869	4.46767	2.45272e-117
Solyc11g022590	4.60997	10.0582	2.17928	5.49993e-09
Solyc11g050880	0.407821	1.12056	2.70584	0.000291741
Solyc11g069030	13.3327	24.5502	1.84072	3.75824e-22
Solyc11g071620	4.48232	9.80461	2.18476	6.38952e-84
Solyc11g072580	3.53134	2.28271	0.647414	0.00125129
Solyc11g073075	2.95904	1.32784	0.450595	0.000957659
Solyc11g150117	2.11997	4.70349	2.21294	0.00594035
Solyc12g005420	5.54517	8.52837	1.53701	0.000961717
Solyc12g006570	0.54041	1.46964	2.68825	2.01727e-06
Solyc12g006680	0.217099	2.42993	10.7439	1.22094e-07
Solyc12g007030	0.871203	1.56592	1.78838	0.00748559
Solyc12g009040	0.754758	1.48211	1.95109	0.000613964
Solyc12g009300	2.19907	3.80342	1.72626	1.12639e-10
Solyc12g009695	0.270364	1.96692	7.05126	1.80571e-11
Solyc12g010020	0.0446863	0.340094	6.40186	0.00113505
Solyc12g010030	0.101209	0.62175	5.68074	0.000324045
Solyc12g010960	1.71964	3.0685	1.77985	0.0017265
Solyc12g010980	39.4742	68.8056	1.74287	1.54817e-68
Solyc12g019230	0	0.722204	73.2204	9.7029e-07
Solyc12g019320	23.1164	38.4459	1.66286	8.64995e-40
Solyc12g038125	0.901042	21.0726	23.1412	6.55311e-38
Solyc12g038510	0.50454	1.29795	2.54197	0.00588725
Solyc12g038800	0.447981	35.0548	76.5638	7.20883e-71
Solyc12g038810	0.265886	9.13998	33.1658	1.51838e-37
Solyc12g040520	0.582975	1.47251	2.50012	7.87527e-05
Solyc12g045035	1.01051	0.360354	0.36291	0.000770185
Solyc12g049400	2.00729	4.48667	2.22906	9.94928e-06
Solyc12g056700	27.8355	17.1857	0.617538	7.63041e-19
Solyc12g056980	3.28382	5.09584	1.55013	0.0064338
Solyc12g062200	0.390299	2.45505	6.15804	0.000391677
Solyc12g077623	0	0.834205	84.4205	0.000200297
Solyc12g088400	12.5403	7.28441	0.581215	0.00546653
Solyc12g096710	2.87764	1.61228	0.561803	6.92879e-09
Solyc12g096770	0.861395	3.61698	4.16226	3.41471e-18
Solyc12g096780	4.61015	28.7258	6.21968	1.49916e-178
Solyc12g096790	0.270694	8.92313	31.8252	1.13656e-71
Solyc12g150114	1.4573	10.2971	7.02457	1.7876e-79

## Sheet: Table S3
Table S3. List of primers used in this work.
Primer ID	Gene ID	Gene name	Sequence	Application
P1	Solyc02g081670	AN	CTATGGTGGTGTTGGTAGTAG	Quantitative RT-PCR
			CAACTGATCAAGAAGTGCACC
P2	Solyc03g063100	SFT	cactttggttatggtggacc	Quantitative RT-PCR
			CTTGCCCAAAACTTGAACCTG
P3	Solyc03g063100	SFT-HA	GGTGGACGTAGAAGATCTGC	Quantitative RT-PCR
			caggcacatcgtagggatag
P4	Solyc11g008640	FTL2	GCACTGGTTGGTCACTAACATTCC	Quantitative RT-PCR
			ATAAACCGCAGCTACTGGTAATCC
P5	Solyc11g008640	FTL2-HA	TGGATTACCAGTAGCTGCGG	Quantitative RT-PCR
			cgtagggatagccagcgtag
P6	Solyc11g008650/660	FTL1	GTCCAAGGCCTTCAAAGGGA	Quantitative RT-PCR
			TATTCGCAACGACGACCACC
P7	Solyc05g053850	SP5G	cactctgattatggtggatcc	Quantitative RT-PCR
			TCATTGCCAAAGGTTGCTCC
P8	Solyc05g055660	SP6A	TTGATCCATTGATAGTTGGT	Quantitative RT-PCR
			GCATTGTTCACTTCTCTATT
P9	Solyc01g056940	UBI3	TCTTCCGACACCATCGACAA	As the internal control for qPCR
			AGAACTGCAACACAGTGAGC
P10	Solyc11g008640	FTL2	AGACTTGCTAGAGTGATAG	CRISPR Target
			TAGGTTGGTTGACAACCAT
P11	Solyc05g055660	SP6A	GATCAACAGACCTAGTGAA	CRISPR Target
			CTCCGATATAAACCTTAGG
P12	Solyc11g008640	FTL2	AACATGGAGTGACACAAG	CRISPR mutation identification
			CCACTCCTCATACTCATCAAC
P13	Solyc05g055660	SP6A	ATGCCTAGAGTTGATCCATT	CRISPR mutation identification
			CCTCTATAACTCTCCAAATAG
P14	/	TCS	AAgagctcAAGCTTGACTAGTCAAAG	misexpressor vector
			AAcccgggTCCTCTCCAAATGAAATGAAC
P15	Solyc03g063100	SFT	AAcccgggATGCCTAGAGAACGTGATCC
			AAgtcgacATCAGCAGATCTTCTACGTC
P16	Solyc11g008640	FTL2	AAcccgggATGCAAAGAGAAAGAGATAC
			AAgtcgacTATTCTACGACCACCAGTACC
P17	Solyc11g017010	SUC2	AAgagctcTATTTCATTATATTGAGTGGACGAGAC	misexpressor vector
			AAcccgggTTTTTTTTCTTCTAAGAAACTAAAATTGCTCTG
P18	Solyc11g008640	FTL2	AAcccgggATGCAAAGAGAAAGAGATAC
			AActgcagTATTCTACGACCACCAGTACC
P19	Solyc03g063100	SFT	agctatgaccatgattacgaattcCCCAAGAGAGCAGAAATACCCTCAAGAG	complementary vector
			tggtctagaggatccccgggtaccATCAGCAGATCTTCTACGTCCACCACTGC
P20	Solyc11g008640	FTL2	GAAGTTGTATCTTATGAGTGTCCAAGACC	misexpressor lines identification
			CATCGCAAGACCGGCAACAGG
P21	Solyc03g063100	SFT	GGCAAGAAATAGTGAGCTATG	misexpressor lines identification
			CATCGCAAGACCGGCAACAGG
P22	Solyc03g063100	SFT	CCACCAATATCTACTACTTC	in situ hybridization probe
			GAAACTTGATATCAAGTCAC
P23	Solyc11g008640	FTL2	TGCGTCGAGAAATCATCTATG	in situ hybridization probe
			ATTGAAATAAACCGCAGCTAC
P24	Solyc11g008640	FTL2	tttggagaggacagggtacccgggATGCAAAGAGAAAGAGATAC	overexpression vector
			gctcaccatggtactagtgtcgacTATTCTACGACCACCAGTACC
P25	Solyc03g063100	SFT	GGGTTCTATGCTAATACGTG	ChIP-qPCR，P1
			CATGTCCACATGATCACATC
P26	Solyc03g063100	SFT	GAAGGAGAGAACCAAAGTC	ChIP-qPCR，P2
			GAAGTTAGTTAGGTGGGTAGC
P27	Solyc03g063100	SFT	CCTACGTACCTTTTTCACTTTGG	ChIP-qPCR，P3
			TACGGACCAGTGAAGGTATTC
P28	Solyc03g063100	SFT	CCCCTCTCAAAAACACACTTG	ChIP-qPCR，P4
			GTCTCCTAAACCTGTTTGGT
P29	Solyc03g078400	Actin	CCGATGACCAAGACCCTACA	ChIP-qPCR
			TCACCGAGTGCCAGTCTC
P30	Solyc11g008640	FTL2	GTTGGAGGAGACGATCTTCGGACTTTTTACACTC	FTL2Mu
			GAGTGTAAAAAGTCCGAAGATCGTCTCCTCCAAC
P31			CACTAACATTCCAGCAACCACAGGAGTAACC
			GGTTACTCCTGTGGTTGCTGGAATGTTAGTG
P32	Solyc11g008640	FTL2	AAgagctcATGCAAAGAGAAAGAGATAC	Y2H
			AAgaattcTTATATTCTACGACCACCAGTACC
P33	Solyc02g083520	SPGB	AAgagctcATGTGGTCATCAAGCAGTG	Y2H
			AAgaattcTCAAAATGGAGCAGTTGACGTCC
P34	Solyc03g034180	14-3-3/2	AagagctcATGGCCGATTCACGTGAAGAAAATG	Y2H
			AagtcgacTCACTGCTGTCCATCACCCGAC
P35	Solyc04g012120	14-3-3/5	AagagctcATGGCGTCTCCACGTGAAGAG	Y2H
			AagtcgacTACTCATTATCAGCTTTTGATGG
P36	Solyc04g074230	14-3-3/74	AagagctcATGGAGAAGGAAAGAGAAAAACAG	Y2H
			AagtcgacGACACCTCTTGAACTTCAACTAG
P37	Solyc12g057110	/	AAGGATCCATGGCTCGTGAGGAGAATGTG	Y2H
			AAgtcgacCTGTTGTTCATTGTCGTTTTTGG
P38	Solyc04g074510	/	AAGGATCCATGGCGGTGGCACCGAC	Y2H
			AAgtcgacAGAGGGTTTCAATTCCCCTC
P39	Solyc11g010200	/	AAGGATCCATGGCGTCGCCACGCGAGGAAAAC	Y2H
			AAgtcgacCTGCTGCTCATTCATTATCATCTGG
P40	Solyc02g063070	/	AAGGATCCATGGCTGACTCTTCGCGTGAAG	Y2H
			AAgtcgacGGACTATGCTACTCTCTCATCAC
P41	Solyc04g076060	/	AAGGATCCATGGAAACCGAAGAAAAAGGGC	Y2H
			AAgtcgacAGATTCATCCAACTGATCCTGAGC
P42	Solyc11g010470	/	AAGGATCCATGGCCTTGCCTGAAAATTTAACCAGAGAGC	Y2H
			AAgtcgacTCAAGCCTCGTCCATCTGCTC
P43	Solyc05g012420	/	AAGGATCCATGGCTTCTCAAAAGGAAAGAGAAACTC	Y2H
			AAgtcgacTTGTTTATCTTTTGATGCCTCTTCAGG
P44	Solyc01g010360	/	AAGGATCCATGTCAAAGGAAAAGGAAAGAG	Y2H
			AAgtcgacGTTTTGAGGTGGATCTTCTG
P45	Solyc07g053260	/	AAGGATCCATGGCTTCTTCCAAAGAACG	Y2H
			AAgtcgacCTCTGCATCTTCACCTCCAC
P46	Solyc12g010860	/	AAactagtATGGCTTCATCCAAAGAACG	Y2H
			AAgtcgacTCACTCCGCATCCTCG
